# Supplementary material for: Starvation-Associated Genome Restructuring Can Lead to Reproductive Isolation in Yeast
Source: PLoS One. 2013 Jul 24;8(7):e66414. doi: 10.1371/journal.pone.0066414 (PMC3722211; doi:10.1371/journal.pone.0066414)
Supplement: Table S2 — Normalized log(2)-ratios of Red/Green signals on spotted DNA arrays (see Fig. 3 ). (XLSX) [file pone.0066414.s003.xlsx]

## Sheet: SuppTableS2-CorrectAvgData-Plus
Data retrieval options used:
o Gene Selection:
+ Control spots were not included.
+ Empty spots were not included.
o Data Collapse and Retrieval
+ Row data were retrieved and averaged by : BIOSEQUENCE_ID
+ UID column contains : NAME
+ Retrieved Log(base2) of R/G Normalized Ratio (Mean)
o Data Filtering Options
+ Selected Data Filters:
# Spot is not flagged by experimenter
# Data filters for GENEPIX result sets
* 2: Ch1 Mean Intensity / Median Background Intensity
> 2.0
o Gene Filtering Options (iteration 1)
+ Data Distribution Filter: none selected
+ Data Transformation/Centering Options
# No centering selected
+ Data Value-Based Filter: none selected
+ Data Quality (number of spots passing the spot filter criteria)
# Only using genes with > 80% good data
# Only using arrays with > 80% good data
+ No zero-time point transform selected.
DATA: (Log(base2) of AVERAGED R/G Normalized Ratios (Mean) from 2 spots)
YORF	BY4743	61	62	65	68	71	73	42	45
YAL069W	0.0512473	-0.68669	-0.289688	0.556949	-0.668693	0.0650087	0.0560481	0.350866	0.79
YAL068C	0.221698	0.235009	-0.0635362	0.715849	-0.320007	0.114985	-0.0731709	-0.0498614	0.548139
YAL067C	-0.134991	0.0681256	0.762969	0.711247	0.0695786	0.584189	0.682217	0.53331	0.294189
YAL066W	0.0512473	0.120408	0.520866	0.395425	-0.813536	0.145864	0.316048	0.426464	-0.0894456
YAL065C	0.165078	-0.204783	0.815009	0.795425	-0.103952	0.395217	0.295217	0.355425	0.265425
YAL064W-B	0.0504085	-0.157525	0.686949	0.568818	-0.283952	0.325702	0.310866	0.41	0.128854
YAL064W	0.250139	0.13	0.738126	0.765078	-0.123051	0.4	0.584985	0.468126	0.0360481
YAL064C-A	0.0304085	-0.202216	0.401247	0.592217	-0.583952	0.0252166	0.385217	0.495078	0.0401386
YAL063C	0.178818	0.0452166	0.906048	0.851247	0.240554	0.587784	0.694055	0.535849	0.774953
YAL062W	0.295217	0.346949	1.29522	0.868854	0.453303	0.477503	0.680312	-0.323536	0.445217
YAL061W	-0.0747834	0.285588	1.25508	0.84	0.21671	0.495217	1.04003	-0.190881	0.437003
YAL060W	0.475849	0.305588	1.23501	0.692217	0.361553	0.487503	0.620312	-0.0422161	0.266464
YAL059W	0.0150087	0.105425	1.04382	0.652217	0.190554	0.256949	0.682805	-0.254298	0.0822745
YAL058W	0.205425	0.244055	1.30501	0.6512	0.304985	0.294189	1.16879	-0.324298	0.450139
YAL058C-A	-0.0596881	0.158953	0.987503	0.200866	-0.207031	-0.147726	0.301553	0.220866	-0.174151
YAL056W	-0.334783	0.0913071	0.572805	0.0664638	-0.224922	-0.129039	0.239993	-0.375811	-0.294783
YAL055W	0.256048	0.209993	1.0657	0.536829	0.0200347	0.0600347	0.426464	-0.173536	0.245702
YAL054C	0.104189	0.299579	1.28501	0.85	0.610866	0.521698	0.802805	-0.0139519	0.565591
YAL053W	-0.0995916	0.191307	1.00501	0.287784	-0.264968	0.255588	0.480866	-0.513536	0.370139
YAL051W	-0.109965	-0.131874	0.710139	0.151247	-0.303171	-0.104298	0.0675025	-0.194298	-0.0483025
YAL049C	0.390139	0.110866	1.31542	0.596782	0.405078	0.368818	0.422274	-0.359965	0.355217
YAL048C	0.230139	0.171307	1.27222	0.555849	0.540866	0.405078	0.560035	-0.104298	0.518139
YAL047C	0.155078	0.267784	1.4457	0.482217	0.431247	0.482475	0.655588	0.512217	0.492475
YAL046C	0.014415	0.17523	1.38041	0.365009	0.423463	0.365009	0.478126	0.0312	0.356782
YAL045C	0.245078	0.492125	1.18031	0.280408	0.330866	0.0904085	0.36	-0.118693	-0.168302
YAL044C	-0.0531709	0.274415	1.30087	0.326464	0.336782	0.125217	0.54331	-0.234412	0.104055
YAL043C-A	-0.0371946	0.0689526	0.995078	0.142217	-0.237031	-0.275945	0.0641895	0.145009	-0.323952
YAL043C	0.155425	0.347503	1.4975	0.474415	0.360312	0.576782	0.481698	0.5612	0.115588
YAL042W	0.0712	0.401247	1.35508	0.451247	0.473463	0.406464	0.73331	0.401698	-0.0711824
YAL041W	0.235009	0.340554	1.23646	0.195009	0.430866	0.271307	0.420139	0.220554	0.135425
YAL040C	-0.0311824	0.0654245	1.19542	0.16	0.27355	0.220312	0.380866	0.156829	0.3
YAL039C	0.141247	0.492217	1.44125	0.296949	0.465009	0.374985	0.843463	-0.00492202	-0.259861
YAL038W	0.126949	0.184415	1.35522	0.245702	0.579579	0.66331	0.501247	0.187503	0.0208663
YAL037W	0.290866	0.104415	0.990408	0.12331	0.235425	0.0499929	0.289579	0.350312	0.130688
YAL036C	-0.0375247	0.314985	1.24014	0.0808663	0.382274	0.346048	0.476048	0.139993	-0.299688
YAL035W	0.300139	0.350139	1.23031	0.253819	0.276829	0.204189	0.513819	-0.642216	0.319516
YAL035C-A	-0.074922	0.0960481	0.830035	-0.274783	-0.193536	-0.139446	0.053463	-0.233051	-0.0558105
YAL034W-A	-0.134922	0.149579	1.06331	-0.313952	0.121698	-0.174783	0.0750087	-0.319134	-0.561182
YAL034C	0.0454245	-0.0100071	1.34522	0.405217	0.510312	0.230312	0.492805	-0.251861	0.212475
YAL034AW	0.166048	0.214985	0.925078	-0.121146	0.207002	-0.07	0.465702	-0.844575	-0.219446
YAL033W	0.135588	0.283303	1.20882	0.358126	0.431698	0.290312	0.620312	-0.387783	0.0115533
YAL032C	0.340139	0.365009	1.30813	0.237503	0.352274	0.325702	0.482805	-0.544991	0.275425
YAL031C	0.0800347	0.1212	1.29501	0.310554	0.475217	0.270035	0.495009	-0.0747698	0.263053
YAL030W	0.260312	0.206782	0.995702	-0.0886929	0.155864	-0.139134	0.196464	-0.494575	-0.113952
YAL029C	0.0122169	0.0199929	0.98	0.0205544	0.442805	0.0952166	0.432274	-0.294298	-0.167525
YAL028W	0.290139	0.0967822	1.02646	-0.0699653	0.301698	0.270866	0.115009	-0.654783	0.0405544
YAL028AW	0.161247	-0.0818615	1.15003	0.105425	0.290408	0.280139	0.346464	-0.0230514	-0.0422161
YAL027W	0.13	0.155078	1.07559	0.0658492	0.326048	0.255009	0.320139	-0.254991	0.24
YAL026C	3.47e-05	-0.0891337	0.990035	0.270312	0.307503	0.279477	0.166782	0.025078	0.0110524
YAL025C	0.271247	0.0550087	1.12508	0.326829	0.130035	0.266829	-0.0042983	0.512217	0.500688
YAL024C	-0.22	0.168126	1.0217	-0.193536	0.130961	0.0805544	0.260866	0.100312	0.035078
YAL023C	-0.0104214	0.374189	1.0917	-0.0571946	-0.0424975	-0.0724975	0.607491	0.168854	0.101698
YAL022C	0.0688176	0.0216975	1.01508	0.0675025	0.2912	0.107503	0.0604085	0.213303	-0.064922
YAL021C	0.0712473	0.245425	1.14	-0.149134	0.0701386	0.140312	0.0441895	0.342475	0.0813071
YAL020C	0.107417	0.114189	1.07055	0.185078	0.114953	0.285702	0.294189	0.243463	0.178257
YAL019W	0.216782	-0.0391337	1.01508	-0.00186147	-0.0596881	0.165078	0.0257017	0.348818	0.226949
YAL018C	0.09	-0.0218744	0.995009	-0.00875269	0.0428054	0.298818	0.364985	0.191307	0.3112
YAL017W	0.0157017	0.366464	1.07813	-0.0950151	0.135702	0.156048	0.0952166	0.192805	0.045078
YAL016W	0.0499929	-0.00903859	1.20031	0.0767822	0.122274	0.216464	0.500312	0.238126	0.0758492
YAL015C	0.257503	-0.184922	1.08501	0.120139	0.0501386	0.110035	1.14884	0.301698	-0.164575
YAL014C	-0.12477	0.118257	1.00508	0.0857017	0.0612	0.116048	0.456048	0.391247	-0.169688
YAL013W	0.402274	0.3	1.1557	0.35	0.288126	0.165702	0.158126	-0.181874	0.545009
YAL012W	0.160312	0.0713013	1.31222	0.405217	0.515425	0.305702	0.548126	0.0805544	0.513463
YAL011W	0.025078	0.165425	0.850035	0.0168291	-0.0398614	0.120866	0.338126	-0.350007	0.426048
YAL010C	0.0449849	-0.367726	0.778854	-0.0799653	0.125078	-0.0647834	0.195702	0.111247	0.203463
YAL009W	-0.0745755	0.0357017	0.521247	-0.159134	-0.315811	-0.280484	0.216464	-0.289965	-0.279688
YAL008W	0.0160481	-0.271861	0.818854	0.0652166	0.0512473	0.147784	0.370554	0.0512473	0.191307
YAL007C	0.165009	0.0933105	0.721247	0.0567822	0.0188176	0.162805	0.245078	-0.234298	-0.0377831
YAL005C	0.146782	-0.1488	0.815425	0.301247	0.329579	0.245078	0.326464	0.0605544	0.512475
YAL004W	0.400554	0.154415	0.525078	0.249579	0.0488542	0.174189	-0.0749913	-0.200421	0.22
YAL003W	0.111247	-0.144881	1.07014	0.280554	-0.0486929	0.290408	0.222475	0.100035	0.218139
YAL002W	-0.123051	0.40671	1.04508	-0.124575	-0.056537	0.235217	0.612475	-0.517525	0.0316975
YAL001C	0.16	-0.510484	0.975702	0.196782	0.0867096	0.365078	0.0800347	0.160961	0.677503
YAR002AC	-0.153051	0.000138625	0.400139	0.175009	-0.628302	0.0101386	0.4712	0.35331	-0.614991
YAR002C-A	0.0681256	0.0152166	0.981307	0.130866	-0.118693	0.11523	0.0449849	0.182805	-0.194298
YAR002W	0.122805	-0.336537	0.926464	0.208126	0.0367822	0.386048	0.210139	0.386464	-0.046537
YAR003W	0.228818	-0.195585	0.754189	0.120866	-0.00395187	0.0728054	0.114055	0.301247	0.383053
YAR007C	0.101307	-0.421743	0.605702	0.2512	-0.351182	0.295849	0.0401386	0.380035	0.418243
YAR008W	0.240408	-0.479688	0.45	0.035078	-0.502497	0.00280543	-0.215015	0.318818	-0.179446
YAR009C	0.376782	-0.548302	-0.609688	0.251247	-0.287195	-0.00501508	-0.368302	0.454985	1.17
YAR010C	0.380035	-0.353952	-0.608753	0.0816975	-0.402216	-0.0150151	-0.452497	0.552475	#NUM!
YAR014C	0.0201386	-0.453051	0.495702	0.232805	-0.410007	0.160139	0.235078	-0.461874	0.104055
YAR015W	0.214985	-0.161182	0.723463	0.148126	-0.0500071	0.340866	0.260554	-0.469965	0.119993
YAR018C	0.0052166	-0.546537	0.716048	0.225009	-0.311146	0.236949	0.421247	-0.380007	0.21523
YAR019C	0.120139	-0.109446	0.871698	0.415704	0.0899929	0.310866	0.411698	-0.763051	0.119579
YAR020C	-0.00944555	-0.732497	-0.359592	0.411247	-0.991874	-0.273536	0.0301386	-0.100007	0.219871
YAR023C	0.250866	-0.172497	0.836949	0.44671	-0.111047	0.04	0.358139	-0.489446	0.0416975
YAR027W	-0.204298	-0.634922	0.150554	0.271698	-0.607726	-0.309134	0.110554	-0.279965	0.392045
YAR028W	0.171247	-0.527783	0.545425	0.349579	-0.131743	0.108818	0.0528054	-0.409688	0.332274
YAR029W	-0.0171946	-0.559965	-0.0618615	0.335009	-0.782497	-0.253952	0.435702	-0.333952	0.274055
YAR030C	0.118818	-0.204412	0.238818	0.107503	-0.505945	-0.331743	0.152969	-0.473536	0.165588
YAR031W	0.0800347	-0.454991	0.329993	0.0816975	-0.434783	-0.0944121	0.145702	-0.265811	0.199698
YAR033W	0.314985	-0.255015	0.262217	0.108854	-0.120007	-0.0449913	0.0857017	-0.489688	0.309516
YAR035W	-0.0777831	0.286829	1.11501	0.550866	0.206464	0.365078	0.856048	0.425009	0.152475
YAR037W	-0.0558105	0.465009	0.900035	0.302217	-0.103051	0.234985	0.446048	0.25	-0.384922
YAR040C	0.291307	0.281307	0.855425	0.598126	-0.044922	0.406949	0.790554	0.665009	0.679072
YAR042W	0.0722745	0.345009	1.12031	0.272805	0.045078	0.341247	0.632217	0.295009	0.0950087
YAR043C	-0.164298	-0.0301288	0.854189	0.290312	-0.165015	0.110312	0.465702	0.154189	-0.199688
YAR044W	0.221698	0.370866	1.11508	0.470139	0.292805	0.526048	0.599202	0.415425	0.230312
YAR047C	-0.184575	-0.0648809	0.498126	0.351698	-0.249446	0.155849	0.560035	0.270408	0.175425
YAR050W	0.176949	0.170139	0.969993	0.631247	0.185849	0.440035	0.496829	0.590866	0.748818
YAR052C	0.118854	-0.0332904	0.840139	0.695009	-0.0145755	0.462217	0.546464	0.355425	0.433463
YAR053W	0.171698	-0.0494456	0.476048	0.692217	-0.255811	0.286048	0.409871	0.431247	0.305078
YAR060C	0.107503	-0.0704214	0.7	0.756949	-0.184991	0.451307	0.730312	0.418854	0.490866
YAR061W	0.192217	0.0241895	0.465425	0.76523	-0.540421	0.110554	0.495217	0.436782	-0.125015
YAR062W	0.0264638	0.167002	0.740866	0.655425	-0.0899653	0.365849	0.0677839	0.418126	0.838818
YAR064W	0.300961	0.166464	0.305009	0.720554	-0.458693	0.105702	-0.288693	0.326464	0.549579
YAR066W	0.12	-0.0266895	0.310312	0.803463	-0.399134	0.0758492	0.330408	0.572274	0.0801386
YAR068W	-0.0139519	0.1312	0.170139	0.440866	-0.694298	-0.151874	-0.149861	0.287784	0.366464
YAR069C	0.206829	0.461247	0.190035	0.478126	-0.417195	-0.0449913	-0.356697	0.325078	0.683463
YAR070C	-0.0749913	0.0752166	0.271307	0.340554	-0.807195	-0.133536	0.151553	0.305078	0.415588
YAR071W	0.24331	0.606949	0.499579	0.786464	-0.0304214	0.375849	0.0664638	0.295217	0.86
YAR073W	0.165425	0.447784	0.441307	0.630035	-0.24669	0.260866	0.47	0.286949	0.726829
YAR074C	0.255849	0.195078	0.102217	0.503463	0.175032	0.0352166	-0.108753	0.332274	0.48671
YAR075W	0.171247	0.366782	-0.00653704	0.506949	-0.451182	0.1312	-0.0200071	0.0828054	0.32671
YBL113C	0.0612473	0.135078	-0.0945755	0.706048	-0.248302	0.408126	0.391307	0.465217	0.65331
YBL112C	0.28	0.586464	-0.189592	0.87	0.0403119	0.225009	0.327503	0.0305544	0.236464
YBL111C	0.0905544	0.595702	0.342217	0.953463	-0.159965	0.576829	0.720866	0.606048	0.835849
YBL110C	0.315078	0.665217	0.251307	0.946782	0.0722745	0.536048	0.455217	0.611698	1.02419
YBL109W	-0.02	0.0400347	-0.160007	0.450866	-0.38669	0.0722169	0.224985	0.280866	0.23
YBL108W	0.114985	0.0460481	-0.333051	0.665849	-0.780421	-0.247726	0.110312	0.330408	0.286048
YBL107W-A	0.0301386	-1.07118	-0.929592	-0.217525	-1.29477	-0.769688	-1.02186	0.178818	0.0460816
YBL107C	-0.0318744	-0.304783	-0.33329	0.400139	-0.654298	-0.304151	0.115078	0.13	0.0722745
YBL106C	0.0216975	0.285078	0.161307	0.631247	-0.262497	0.228818	0.368139	0.440312	0.524985
YBL105C	0.0112473	0.0350087	0.053463	0.815009	-0.0139519	0.390035	0.564189	0.325009	0.425425
YBL104C	0.00280543	0.258139	0.0505544	0.622217	-0.231182	0.094415	0.295078	0.447784	0.504415
YBL103C	0.0267822	-0.609039	-0.334151	0.445009	-0.554298	-0.424991	-0.140421	0.361247	0.175702
YBL102W	0.157503	0.317503	0.27	0.872217	-0.109592	0.22331	0.467503	0.462217	0.332475
YBL101W-B	0.0654245	-0.699861	-0.714783	0.083463	-0.541182	-0.454922	-0.748302	0.226464	0.567503
YBL101W-A	0.216829	-0.63669	-0.751182	-0.0271946	-0.927195	-0.504151	-0.72	0.27	0.408818
YBL101C	0.102217	-0.04	0.0608663	0.750554	-0.194991	0.175078	0.191698	0.390554	0.343463
YBL100C	0.128126	-0.171588	-0.329134	0.420866	-0.684298	-0.451182	0.125588	0.567503	0.349516
YBL099W	0.204415	-0.47	-0.164991	0.675849	-0.188302	0.05	0.0613071	0.588139	0.286829
YBL098W	0.222217	0.368126	0.316464	0.503463	0.0205544	0.251247	0.120139	0.295217	0.345702
YBL097W	-0.0624975	0.715202	0.079516	0.235009	0.223463	0.0505544	0.367503	0.188126	0.160035
YBL096C	0.195702	1.02	0.495078	0.440866	0.250866	0.389871	0.197784	0.230139	0.151698
YBL095W	-0.0804214	0.483463	0.464985	0.480312	0.174189	0.379993	0.650035	0.415217	0.392274
YBL094C	0.0908663	0.595119	0.360312	0.249579	0.0952166	0.15671	0.307002	0.275217	0.311698
YBL093C	-0.0245755	0.486949	0.349993	0.491247	0.244415	0.254189	0.51	0.350139	0.198818
YBL092W	0.215702	0.472475	0.170866	0.242217	0.013463	0.033463	0.109579	0.256949	0.345702
YBL091C-A	0.0722169	0.202475	0.395849	0.340312	-0.035585	0.186782	-0.00669736	0.132805	-0.155945
YBL091C	-0.0694456	0.256782	0.590312	0.290554	0.266464	0.332805	0.545009	0.132217	-0.00353622
YBL090W	0.0375025	0.333303	0.465078	0.0695786	0.150312	0.249579	0.374189	-0.0347834	0.113463
YBL089W	-0.143051	0.321698	0.575009	0.0700347	0.324189	0.335849	0.691247	0.0764638	0.270035
YBL088C	-0.054922	0.25523	0.0749849	-0.283218	-0.364922	0.0813071	0.580688	0.158818	0.0700347
YBL087C	-0.274991	0.159993	0.430139	-0.103536	0.06	0.176048	0.436048	-0.0239519	0.135009
YBL086C	-0.00581052	0.138126	0.215009	-0.0471946	0.145078	0.243463	0.0669486	0.240866	0.0113071
YBL085W	-0.226537	-0.149861	-0.173536	-0.314991	-0.379446	-0.334991	-0.0442961	-0.0535362	-0.245811
YBL084C	-0.00668954	0.119579	0.230312	-0.0458105	0.0150087	0.130866	0.0452166	0.206782	-0.104575
YBL083C	0.083463	0.116782	0.220139	0.0350087	0.0864638	-0.0394456	0.216949	0.257503	-0.400484
YBL082C	0.266782	0.105588	0.338126	0.328818	0.362217	0.225588	0.154985	0.306782	-0.231874
YBL081W	-0.214575	-0.359861	-0.159965	-0.225811	-0.239965	-0.273536	-0.154575	0.0628054	-0.344991
YBL080C	0.179579	0.0703119	0.285009	0.094415	0.295217	0.299516	0.105588	0.125702	-0.17477
YBL079W	-0.153952	0.0395786	0.315702	-0.238302	0.117503	0.112805	0.262274	0.0950087	-0.183051
YBL078C	-0.0318615	-0.208753	-0.0771946	-0.541182	-0.189134	-0.194412	-0.172497	-0.149965	-0.567195
YBL077W	-0.178753	0.0460481	0.155009	-0.309965	0.136464	-0.0742983	0.140312	0.172217	-0.477195
YBL076C	0.0233105	-0.140421	0.431247	-0.104991	0.222217	0.3712	0.130312	0.350035	0.110866
YBL075C	-0.108753	-0.0466895	0.135009	0.0412473	0.270312	0.130035	0.0457017	0.243463	0.168126
YBL074C	0.364415	-0.0675247	0.326949	0.210554	0.425702	0.28	-0.0232178	-0.524991	0.13523
YBL073W	0.138818	-0.517525	-0.301182	0.0405544	-0.124296	-0.304575	0.065078	-0.574991	-0.0849913
YBL072C	0.324189	0.0338188	0.386949	0.301247	0.320408	0.229579	-0.0518615	-0.518693	0.338953
YBL071C	0	-0.59669	-0.37669	0.0154245	-0.323952	-0.433536	-0.103171	-0.635811	-0.296537
YBL070C	0.196949	-0.239965	-0.15669	0.0969486	-0.0211458	-0.15669	-0.166537	-0.543536	-0.11669
YBL069W	0.0554245	-0.344991	0.190139	0.11	0.295217	0.106949	0.196048	-0.663051	0.0908663
YBL068W	0.232805	0.0513071	0.150312	0.155009	0.200139	0.109579	-0.0142275	-0.547783	0.268854
YBL067C	0.180554	-0.318693	0.120139	0.0905544	0.152217	0.0608663	0.0777839	-0.679592	0.392475
YBL066C	0.0088176	-0.116181	0.000311894	0.0505544	-0.214991	-0.159134	-0.337525	-0.825811	0.209516
YBL065W	0.0503119	-0.0904214	-0.249446	0.053463	-0.124151	-0.28669	-0.0139519	-0.618302	-0.0958105
YBL064C	0.322217	0.170139	0.158126	0.280554	0.455078	-0.035585	0.250035	-0.235811	0.242217
YBL063W	0.107503	-0.199688	0.265702	0.145217	0.145217	0.259579	0.118818	-0.642497	-0.0261812
YBL062W	0.0258492	0.0952302	-0.0745755	-0.348753	0.195702	-0.251743	-0.0186929	-0.0698614	-0.461182
YBL060W	0.159579	-0.0875247	0.280866	-0.259965	0.357503	0.211052	-0.119134	0.000554447	-0.158302
YBL059W	0.0450087	-0.0591337	0.095078	-0.0991337	0.180035	-0.0691337	-0.00395187	0.211247	-0.177195
YBL058W	0.256464	0.224415	0.380554	0.0816975	0.496464	0.362475	0.136048	0.0941895	-0.156697
YBL057C	-0.0199653	0.301247	0.331247	0.0969486	0.434189	0.0912473	0.300408	0.205009	-0.228693
YBL056W	0.130312	0.248818	0.0903119	0.0788542	0.470866	0.0540555	0.0308663	0.328854	-0.00299752
YBL055C	-0.0599653	0.405425	0.150139	0.0275025	0.376949	0.109993	0.336464	0.289579	0.125009
YBL054W	0.0452166	0.400312	0.151698	-0.199592	0.290312	-0.0383025	-0.140421	-0.0222161	-0.0535362
YBL053W	-0.202497	-0.224991	-0.373218	-0.603952	-0.209861	-0.500421	-0.277195	-0.0342983	-0.564575
YBL052C	0.118126	0.0381256	-0.0458105	-0.394151	0.106048	0.0388176	-0.259965	0.0575025	-0.0166895
YBL051C	-0.19	-0.219446	0.000138625	-0.173536	0.190408	-0.11258	-0.0794456	0.137503	0.411247
YBL050W	0.268818	0.0798712	0.108854	-0.114575	0.350035	0.150139	-0.0535362	-0.709592	0.0558492
YBL049W	0.105702	0.0700347	0.0200347	-0.0298614	0.0767822	-0.269134	0.146949	-0.38669	0.0488176
YBL048W	0.322475	0.0152166	-0.331146	-0.309134	-0.0983025	-0.288302	-0.189965	-0.443536	-0.0200071
YBL047C	-0.208302	-0.0987527	0.0403119	-0.254298	-0.240007	0.024415	0.418139	-0.600129	0.360035
YBL046W	0.0481385	0.139993	-0.0124975	-0.174298	0.100312	-0.0439519	-0.253952	-0.524991	0.268139
YBL044W	0.134189	0.383463	-0.139592	0.0301386	0.0952166	-0.23	-0.219134	-0.649688	-0.278447
YBL043W	-0.00719457	0.461553	0.0549849	0.165009	0.34	0.0128054	0.250554	-0.401874	0.0458492
YBL042C	0.177503	0.390866	0.155009	0.0799929	0.440554	0.110554	0.0569486	-0.504575	0.288854
YBL041W	0.0775025	0.755032	-0.0491337	-0.0891337	0.275702	-0.0849913	0.180866	-0.402497	0.00500866
YBL040C	0.261307	0.515078	0.0441895	-0.104922	0.415078	0.0601386	0.000311894	-0.529965	0.24331
YBL039C	0.0277839	0.930866	0.362805	-0.00415082	0.471247	0.21	0.52331	-0.124991	0.379579
YBL038W	0.138818	0.831247	-0.163952	-0.219446	0.205078	-0.0941508	-0.119688	-0.00869289	-0.446181
YBL037W	-0.101874	0.338818	0.00812557	-0.170421	0.135217	0.126048	-0.0887527	-0.0442983	-0.0242983
YBL036C	0.100961	0.384189	-0.143218	-0.245015	0.240866	0.0152166	-0.150421	-0.165015	-0.397195
YBL035C	-0.104783	0.316464	0.140312	-0.234575	0.371698	0.0352166	0.121247	0.0788542	0.0313071
YBL034C	-0.0722161	0.362805	-0.22	-0.427783	-0.251874	-0.153051	0.0195786	0.226048	-0.056537
YBL033C	3.47e-05	0.120312	0.165702	-0.0294456	0.175009	-0.064922	0.0808663	0.416949	0.0816975
YBL032W	0.117503	0.281698	0.176464	0.180139	0.215009	0.0900347	-0.0798614	0.607503	-0.0644121
YBL031W	0.0750087	-0.0324975	-0.162497	-0.0583025	0.0908663	-0.0332178	-0.074922	0.606048	0.1412
YBL030C	0.15523	-0.0342983	-0.234991	-0.304922	-0.0135362	-0.199134	-0.473536	0.00507798	-0.468302
YBL029W	-0.0998614	-0.309688	-0.219965	-0.329134	0.0264638	-0.17	-0.224298	0.245217	0.0312473
YBL028C	0.034415	-0.0132178	-0.0498614	-0.329861	-0.109134	-0.198693	-0.267726	0.161698	-0.284922
YBL027W	-0.00457549	0.210408	0.226464	-0.0591337	0.220035	0.228126	0.0769486	0.373463	0.07
YBL026W	0.195588	-0.339039	-0.233218	-0.252497	-0.272583	-0.00986138	-0.198753	-0.455015	0.0701386
YBL025W	-0.216537	-0.229688	-0.185015	-0.364922	-0.169688	-0.244783	-0.149965	-0.443051	-0.0887527
YBL024W	0.332274	-0.0947834	0.125009	0.00678221	0.190139	0.169579	-0.333536	-0.410421	0.382475
YBL023C	-0.0498614	0.0550087	-0.0287527	-0.149446	0.0750087	0.0608663	-0.0198614	-0.34477	0.395425
YBL022C	0.126048	0.0964638	0.170035	-0.208753	0.00498492	-0.0877831	-0.0394456	-0.547195	0.246949
YBL021C	0.0057017	0.215078	-0.0166895	0.0400347	-0.0030514	0.0805544	0.104189	-0.205811	-0.0294456
YBL020W	0.0475025	0.286829	0.110554	-0.103218	0.0741895	0.0558492	-0.163952	-0.245811	0.400961
YBL019W	-0.0724975	-0.0677255	-0.0524975	-0.00492202	-0.150129	-0.0339519	-0.213536	-0.144783	0.510554
YBL018C	0.149516	-0.189965	-0.587195	-0.181146	-0.464575	-0.421182	-0.429965	-0.49	-0.11669
YBL017C	-0.134922	0.420408	-0.0847834	-0.0447834	-0.299861	0.229516	0.236048	-0.0491337	0.176048
YBL016W	0.214189	0.330866	-0.0277831	0.0281256	0.0777839	0.00646378	-0.200421	-0.229688	0.212274
YBL015W	-0.144575	0.280139	0.0952166	0.0254245	0.0916975	-0.168753	0.370866	-0.309861	0.545849
YBL014C	-0.0632178	-0.0874312	0.313463	-0.1788	-0.353536	-0.0230514	0.119579	-0.0887527	0.035078
YBL013W	-0.106537	0.0988542	0.175702	0.0460481	-0.164991	0.140554	0.130035	0.256048	-0.0104214
YBL012C	0.0077839	-0.0331709	0.120866	0.0705544	-0.154298	0.085078	-0.105585	0.04	-0.527783
YBL011W	-0.0691337	-0.0842983	0.0595786	0.13	-0.404298	-0.144991	0.0103119	0.238126	0.118818
YBL010C	0.0855879	-0.0694456	-0.177783	-0.289861	-0.173051	-0.0294456	-0.39669	0.214985	-0.195015
YBL009W	-0.0996881	-0.283952	0.0252166	-0.176537	-0.19258	0.0828054	-0.0794456	0.106949	0.0410524
YBL008W	-0.0895916	-0.150881	-0.0998614	-0.209861	-0.369688	-0.157783	-0.191874	0.0160481	0.0612
YBL007C	-0.108753	0.0201386	0.0816975	-0.0587527	-0.179134	0.0912	0.0813071	0.045078	-0.125945
YBL006C	-0.0795915	0.131247	-0.209446	-0.160421	-0.427726	-0.278302	-0.164151	-0.0330514	-0.39
YBL005W-B	-0.149861	-0.459446	-0.324298	-0.283536	-0.659134	-0.140421	-0.348302	0.0616975	0.0203119
YBL005W-A	0.114415	-0.588693	-0.519861	-0.0994456	-0.790421	-0.380421	-0.63477	-0.0231709	-0.0977831
YBL005W	0.136464	-0.579446	-0.693051	0.0612473	-0.614575	-0.216537	-0.543536	0.226464	0.179698
YBL004W	-0.177726	-0.245811	-0.407525	-0.354783	-0.589039	-0.0218615	-0.157726	-0.0271946	-0.0871946
YBL003C	0.0303119	-0.161874	-0.194412	-0.244991	-0.429965	-0.158753	-0.157525	-0.00581052	0.226048
YBL002W	0.142274	-0.0366895	-0.379592	-0.259965	-0.254298	-0.284991	-0.634412	-0.284991	0.0322169
YBL001C	-0.0399653	-0.267525	-0.177726	-0.374298	-0.649134	-0.0317434	-0.197783	-0.0104214	0.094415
YBR001C	0.174055	0.233303	-0.0194456	-0.208753	-0.184922	-0.0775247	-0.182216	0.0564638	0.263463
YBR002C	-0.13	-0.00501508	0.0322745	-0.163536	-0.161182	0.112475	0.0705544	0.02	0.171247
YBR003W	0.102274	-0.0124975	0.0957017	-0.0835362	0.0501386	0.0903119	-0.173051	0.05	0.370312
YBR004C	-0.189965	-0.218693	0.0388176	-0.124575	-0.173536	0.0928054	-0.026537	-0.0683025	0.166949
YBR005W	0.174415	0.229579	0.275702	-0.264991	-0.0047834	0.270554	-0.0899653	-0.223051	-0.0639519
YBR006W	-0.104298	0.0255879	0.0549849	-0.154783	-0.137726	-0.0186929	0.0203119	0.0988542	0.186949
YBR007C	0.158126	0.152274	0.0741895	-0.194298	-0.026537	0.0601386	-0.324575	0.0622169	0.610139
YBR008C	-0.0783025	-0.344991	-0.219861	-0.0247834	-0.307195	-0.0611824	-0.279446	0.035078	0.00330264
YBR009C	-0.0522161	-0.277195	-0.553536	-0.267783	-0.711874	-0.704922	-0.381146	0.122217	-0.2288
YBR010W	-0.116537	-0.293536	-0.554151	-0.0277831	-0.488753	-0.604298	-0.0445755	-0.105015	-0.204991
YBR011C	0.0795786	-0.423218	-0.588753	-0.0649913	-0.683051	-0.559688	-0.631182	0.0500347	-0.17329
YBR012C	-0.194575	-0.619446	-0.849134	-0.204922	-0.994783	-0.784412	-0.597726	0.0875025	-0.485015
YBR012W-A	0.171698	-0.489688	-0.594151	0.0205544	-0.807783	-0.408693	-0.641182	0.195702	0.158126
YBR012W-B	-0.034922	-0.712497	-0.609446	-0.0939519	-0.854575	-0.314783	-0.450484	0.125702	0.373053
YBR013C	-0.115811	-0.601861	-0.981874	-0.439134	-1.15118	-1.07959	-0.771861	0.0116975	-0.584783
YBR014C	-0.0445755	-0.702216	-0.629446	-0.074922	-0.744298	-0.503051	-0.479134	0.228126	-0.359134
YBR015C	0.00812557	-0.214298	-0.199446	0.00346296	-0.301182	-0.141146	-0.408302	0.335078	-0.0447834
YBR016W	-0.282497	-0.483952	-0.589688	-0.439861	-0.683952	-0.627783	-0.383536	-0.138693	-0.647783
YBR017C	-0.0366895	0.0316975	-0.123536	-0.214298	-0.324151	-0.198302	-0.349688	0.17	0.00646378
YBR018C	-0.119965	0.0964638	-0.0718744	-0.417195	0.033463	-0.191874	0.210035	0.168953	0.268126
YBR019C	0.190408	0.430312	0.295009	0.0528054	0.55	0.195217	0.0205544	-0.014922	0.338126
YBR020W	-0.0945755	0.336048	0.126782	0.135702	0.211247	0.145119	0.176048	0.0912473	0.296464
YBR021W	0.108257	0.385009	-0.0042983	-0.0271946	0.29331	0.0464638	0.0603119	0.0752166	0.435009
YBR022W	-0.244298	0.025078	-0.141182	-0.344783	-0.0566895	-0.227525	0.00227448	0.0122169	0.186829
YBR023C	0.120408	0.316949	-0.00968811	-0.113536	0.205078	0.120035	-0.0998614	-0.144991	0.359993
YBR024W	-0.0787527	0.296782	0.265425	-0.0591337	0.278818	0.234415	0.150312	0.0888176	0.28
YBR025C	0.156782	0.175849	0.141698	-0.00581052	0.305702	-0.00903859	-0.00114584	0.265217	0.500408
YBR026C	-0.0245755	0.148126	0.200866	-0.0783025	0.190866	0.151307	-0.0277831	-0.0899653	0.0541895
YBR027C	0.0868291	0.196464	0.0703119	-0.0558105	0.155425	-0.074922	0.0855879	-0.139688	-0.137726
YBR028C	-0.0698614	0.135078	0.211698	-0.0239519	0.180312	0.0608663	-0.0535362	0.0460481	0.151247
YBR029C	0.15523	0.150866	0.180035	-0.08	0.130866	0.0305544	-0.17	0.0203119	0.494189
YBR030W	-0.0642983	0.0088176	0.093463	0.0408663	0.136949	0.133463	-0.181182	0.0205544	-0.0739519
YBR031W	0.0399929	0.200035	0.110554	-0.0187527	0.190035	0.0200347	-0.204575	0.112274	0.0213071
YBR032W	-0.0983025	-0.205811	-0.254991	-0.184991	-0.129965	-0.314991	-0.00830246	0.0952166	-0.174575
YBR033W	0.0367822	-0.109446	-0.0647834	-0.134151	0.0205544	0.0500347	-0.373536	0.275588	-0.034922
YBR034C	-0.0387527	0.0741895	0.136949	-0.074922	0.141698	-0.0547834	0.0152166	0.187503	-0.199134
YBR035C	0.0168291	0.192217	0.0512473	-0.114991	0.0916975	-0.109965	-0.144298	0.218854	-0.178302
YBR036C	-0.016537	0.276464	0.135217	0.215078	0.350554	0.205425	0.0877839	0.240035	-0.0742983
YBR037C	0.034415	0.355078	0.195009	-0.108302	0.141307	0.053463	-0.149134	-0.0939519	-0.258302
YBR038W	-0.0742983	-0.219039	-0.254575	-0.014922	-0.289592	-0.274881	-0.0618615	0.110035	-0.344922
YBR039W	0.108139	0.0088176	0.230139	-0.103952	0.182217	0.0901386	-0.249861	0.286464	0.0603119
YBR040W	-0.174575	-0.274922	0.0557017	-0.194575	-0.0042983	-0.174298	-0.257195	0.200312	0.0933026
YBR041W	0.0304085	-0.114922	-0.0698614	-0.137195	-0.0842983	-0.0435362	-0.643952	0.130554	0.125009
YBR042C	-0.0891337	-0.254991	-0.179134	-0.379965	-0.0911824	-0.123218	-0.374412	0.0660481	0.220035
YBR043C	0.093463	-0.112216	0.0457017	-0.0641508	0.185702	0.0769486	-0.339861	-0.0577831	0.454415
YBR044C	-0.0424975	-0.222497	0.0149849	-0.384298	0.0428054	0.0349849	-0.224298	-0.0535362	0.290139
YBR045C	0.0216975	-0.327195	-0.163952	-0.409688	-0.179688	-0.224991	-0.651874	-0.0749913	0.386829
YBR046C	-0.02	-0.314298	0.168818	-0.139134	-0.0577831	0.0908663	-0.277783	0.0860481	0.36
YBR047W	0.0881256	-0.0750151	-0.134575	-0.323952	0.0395786	-0.112497	-0.124783	0.0350087	0.482475
YBR048W	-0.14	-0.193952	-0.173051	-0.369861	0.000554447	-0.096537	-0.247783	0.0649849	0.155849
YBR049C	0.101307	-0.09	-0.119446	-0.254151	0.235702	0.150035	-0.441146	-0.074922	0.501247
YBR050C	-0.056537	-0.0545755	0.105078	-0.147783	0.0957017	0.0375025	0.0282566	0.0488542	0.250035
YBR051W	0.0638188	-0.1288	-0.20669	-0.289446	-0.152216	-0.279688	-0.504968	-0.244991	0.175078
YBR052C	-0.154298	-0.149134	0.00507798	-0.434922	-0.076537	-0.169134	-0.122997	-0.175811	0.0101386
YBR053C	0.188126	0.0404084	0.150866	-0.108302	0.171698	0.160312	-0.512497	0.0357017	0.568854
YBR054W	-0.0594456	-0.173171	0.175425	0.0152166	0.110866	0.319119	-0.264298	0.195425	0.280554
YBR055C	0.0868291	-0.0983025	0.126949	-0.00875269	0.0952166	0.205009	-0.465811	0.155078	0.2712
YBR056W	-0.0777831	-0.215811	0.013463	-0.0998614	0.160554	0.0858492	-0.414783	-0.0491337	0.0375025
YBR057C	-0.035585	-0.179965	-0.094922	-0.289861	-0.0345755	-0.138302	-0.511182	0.125588	-0.183952
YBR058C	-0.0645755	-0.420007	-0.114783	-0.148302	0.0816975	-0.0259445	-0.510421	0.0257017	-0.0139519
YBR059C	0.0513071	-0.213051	0.0454245	-0.122497	0.015078	0.250312	-0.566537	0.0450087	-0.0296881
YBR060C	-0.134575	-0.295015	0.00646378	-0.283536	0.130554	0.0788176	-0.165945	0.0158492	0.0301386
YBR061C	0.00885416	-0.0511458	0.0752166	-0.159134	0.0852166	0.00542451	-0.21	0.145702	-0.136697
YBR062C	-0.074922	-0.409134	-0.164922	-0.294783	-0.189688	-0.227525	-0.362497	0.0316975	-0.149688
YBR064W	-0.193051	-0.271182	-0.129861	-0.493536	-0.139861	-0.370421	-0.349688	0.0108663	-0.0345755
YBR065C	0.0395786	-0.181146	-0.0042983	-0.189446	0.0675025	0.0650087	-0.369688	0.145217	0.0267822
YBR066C	-0.223952	-0.473218	0.161247	-0.304298	0.120408	0.0652166	-0.0445755	-0.025585	0.108126
YBR067C	-0.0491337	0.122217	0.391698	-0.189134	0.158818	-0.0147834	1.3732	0.0540555	-0.0299653
YBR068C	-0.133051	-0.0824975	0.0952166	-0.0845755	0.287784	0.0554245	-0.05	0.0595786	0.207503
YBR069C	0.0112473	0.201698	0.250312	0.0200347	0.260312	0.0450087	0.0152166	0.222274	0.281307
YBR070C	-0.0431709	0.074415	0.271247	-0.304922	0.344189	0.0960481	0.0854245	-0.0622161	0.0216975
YBR071W	0.0716975	0.258854	0.242805	-0.364991	0.135425	-0.0649913	0.132274	0.181307	0.0377839
YBR072W	-0.025585	-0.0244121	0.235217	-0.304298	0.322274	0.0905544	0.0454245	0.013463	0.242217
YBR073W	-0.0742983	-0.0191337	0.155425	-0.389688	0.223463	0.378243	-0.07	-0.0375254	0.347784
YBR074W	-0.117726	-0.0883025	0.105009	-0.339965	0.301698	0.0703119	0.0264638	0.0404084	0.215702
YBR075W	0.0758492	0.135425	0.165702	-0.319861	0.145217	-0.0299653	-0.146537	-0.168693	0.191307
YBR076W	-0.201874	-0.126537	-0.0571946	-0.274922	0.261307	-0.204922	0.000554447	0.125217	0.251698
YBR077C	0.093463	0.179993	0.165009	-0.279134	0.128126	-0.129688	0.22	-0.149592	0.0775025
YBR078W	0.163819	-0.276181	-0.0641508	0.135009	0.182805	-0.123536	-0.301146	0.226715	0.168818
YBR079C	-0.0399653	0.185425	0.240554	0.0103119	0.225009	-0.0191337	0.174985	0.187503	0.316782
YBR080C	-0.0175247	-0.229965	0.0288542	-0.0445755	0.108126	0.000866261	-0.162216	0.0109694	0.113463
YBR081C	-0.0298614	-0.37	-0.238302	-0.0835362	-0.034922	-0.241182	-0.479965	0.199579	0.111553
YBR082C	0.0152302	-0.263051	-0.185585	-0.141874	-0.194412	-0.537726	-0.350484	0.00511909	-0.164575
YBR083W	-0.109965	-0.259965	-0.0147834	-0.0496881	0.155009	-0.0866895	-0.0799653	0.232805	0.205078
YBR084C-A	0.0555879	0.220408	0.0740555	0.120139	0.0858492	-0.045585	-0.117525	0.0609694	0.260554
YBR084W	0.0250087	0.0495786	0.00507798	0.0557017	0.120312	-0.0159445	-0.0294456	0.198818	0.325217
YBR085W	0.0113071	-0.108753	-0.0995916	0.0457017	-0.0877831	-0.0247834	-0.16329	-0.0889476	0.0669486
YBR086C	-0.0749913	0.0100347	0.130035	-0.00968811	0.170312	0.115849	-0.0345755	0.236048	0.375425
YBR087W	-0.0177831	-0.0791337	-0.0335362	-0.203536	-0.0396881	-0.0730514	-0.035585	0.119871	0.461698
YBR088C	-0.054922	0.073463	0.0457017	-0.0999653	-0.126537	-0.0966895	0.0399929	0.178818	0.321247
YBR089W	-0.0941508	0.0338188	0.197503	-0.369965	0.170408	-0.0596881	0.207784	0.0957017	0.295009
YBR090C	-0.108753	-0.0389476	-0.00778306	-0.333536	-0.217783	-0.243051	0.05	-0.1788	-0.197783
YBR090C-A	-0.268693	-0.217525	0.0654245	-0.138302	-0.169592	-0.044922	-0.334991	-0.114575	0.0152166
YBR091C	-0.0442983	-0.107031	-0.144783	-0.109446	-0.35669	-0.151874	-0.238693	0.0638188	0.151698
YBR092C	0.193053	0.145704	0.330312	0.486464	0.139579	0.220312	0.310866	0.2712	0.355588
YBR093C	0.103463	0.35	0.432805	0.421307	0.0477839	0.110035	0.4	0.125588	0.526949
YBR094W	-0.0904214	-0.229039	-0.0930514	-0.213536	-0.0496881	0.0441895	-0.164991	-0.0239519	0.316464
YBR095C	0.00441497	-0.0599653	0.131698	-0.304575	0.00812557	0.1	-0.365244	0.108139	0.340408
YBR096W	-0.127726	-0.117195	0.215217	-0.440421	0.0449849	-0.00118239	0.15	-0.0144121	0.138139
YBR097W	-0.169688	-0.22645	-0.0183025	-0.379134	-0.504922	-0.130421	-0.230302	-0.11669	0.0552302
YBR098W	-0.0135362	-0.289861	-0.0242983	-0.399965	-0.0845755	-0.128753	-0.187195	0.0660481	-0.0939519
YBR099C	-0.0377255	-0.307726	-0.131874	-0.689861	-0.298302	-0.329134	0.04	-0.0718744	-0.349592
YBR100W	-0.16669	-0.303536	-0.585015	-0.579592	-0.556537	-0.543051	-0.201182	0.00441497	-0.0994456
YBR101C	-0.0594456	0.0116975	-0.0342983	-0.309134	-0.154575	-0.00830246	-0.150007	0.207503	0.0552166
YBR102C	-0.0411824	-0.394922	-0.0642983	-0.0542983	-0.0349913	0.0701386	-0.211874	-0.0947981	0.283819
YBR103W	-0.0699653	-0.0947834	0.131247	0.166464	-0.157525	0.0975025	-0.124991	0.231247	0.260312
YBR104W	-0.0895916	-0.159592	-0.0877831	-0.118753	-0.0930514	-0.204991	-0.0611458	-0.0370308	0.0577839
YBR105C	-0.189134	-0.189134	-0.123051	-0.193051	-0.103171	-0.364151	-0.237195	0.0913071	-0.0149913
YBR106W	-0.0944121	-0.157726	-0.169965	-0.129861	-0.0918744	-0.294991	-0.0575247	0.00570385	-0.111146
YBR107C	-0.0647834	0.0588176	0.0412473	-0.0271946	-0.07	-0.284298	-0.0211824	0.211307	-0.155811
YBR108W	-0.182216	-0.372583	-0.13	-0.0745755	-0.146537	-0.237783	-0.00187443	-0.085585	0.106949
YBR109C	-0.0899653	-0.201874	-0.403051	-0.454298	-0.27	-0.483051	-0.266537	0.0495786	-0.594412
YBR110W	-0.183536	-0.358302	-0.178302	-0.289446	-0.115585	-0.199446	-0.267195	-0.187955	-0.116697
YBR111C	-0.0896881	-0.00719457	-0.00913374	-0.229134	-0.18	-0.254922	-0.0687527	-0.148753	-0.378302
YBR112C	-0.025585	-0.51669	-0.139688	-0.234922	-0.201874	-0.249134	-0.213536	-0.0470308	0.215119
YBR113W	0.130866	-0.149134	-0.206537	-0.254298	-0.447195	-0.285585	-0.30329	0.0288176	-0.0399653
YBR114W	-0.0795915	-0.227726	0.0401386	-0.149134	0.112805	-0.0791337	-0.102497	-0.141182	-0.00875269
YBR115C	-0.608753	0.270554	0.185078	-0.194922	-2.35115	-1.4325	-1.07505	-2.31478	-2.84052
YBR116C	-0.138753	-0.103218	0.0905544	-0.0439519	-0.173171	-0.294991	-0.0539519	0.019516	-0.0748809
YBR117C	0.0841895	0.27	0.295425	0.132217	0.168818	0.0895786	0.0408663	-0.0347834	0.402274
YBR118W	0.0100347	-0.185047	0.257503	0.0108663	0.219993	0.110312	0.0338188	0.316464	0.343819
YBR119W	0.121307	0.240139	0.196949	-0.159446	0.144985	-0.0587527	-0.0199653	0.0322169	0.225849
YBR120C	-0.128693	0.0975025	0.0575025	-0.264922	0.0224753	-0.0498614	0.0403119	0.0955879	0.0215533
YBR121C	0.0275025	-0.0744121	0.0608663	-0.243051	-0.0775247	-0.221874	-0.084922	-0.01	0.155078
YBR122C	0.00227448	-0.100302	0.176464	-0.177783	0.0924746	-0.00499134	0.229993	-0.0395916	-0.126537
YBR123C	-0.0694456	-0.12	0.0869486	-0.364922	-0.145015	-0.169134	-0.235811	-0.234575	0.0057017
YBR124W	-0.188302	-0.377525	-0.333536	-0.37669	-0.369592	-0.297726	-0.230421	-0.138447	-0.127031
YBR125C	-0.0594456	-0.0696881	0.0808663	-0.123952	0.03	-0.0561812	-0.234783	0.235849	0.0233105
YBR126C	-0.0822161	-0.0470308	0.110554	0.0528054	0.0533105	-0.0518744	-0.0895916	0.132475	0.494985
YBR127C	-0.13	0.117002	0.278818	-0.086537	-0.11	0.013463	0.129516	0.340866	0.114415
YBR128C	-0.026537	-0.175015	0.0508663	-0.224783	-0.0522161	-0.0271946	-0.144412	0.278257	0.119119
YBR129C	0.000311894	0.110866	0.0800347	-0.244922	-0.02	-0.137195	0.0712473	0.218126	-0.133051
YBR130C	0.00227448	-0.0698614	-0.0296881	-0.0124975	0.0488542	0.0995786	-0.0818744	0.148854	0.00330264
YBR131W	-0.0187527	-0.103952	0.0501386	-0.0439519	0.09	0.0981385	-0.249688	0.326949	0.0712473
YBR132C	-0.111182	-0.143051	-0.0791337	-0.159134	0.112475	-0.0798614	-0.268447	0.1512	-0.0232178
YBR133C	-0.0999653	-0.00830246	-0.0645755	-0.0449913	#NUM!	-0.0344121	-0.281182	0.183463	-0.197726
YBR134W	-0.251182	-0.160421	0.0182432	-0.27	-0.474783	-0.444151	-0.134991	-0.00114584	0.281307
YBR135W	-0.0199653	-0.0791337	-0.154922	-0.119861	-0.564136	-0.281874	-0.124783	0.023463	-0.404991
YBR136W	-0.139861	-0.434298	-0.164298	-0.174575	-0.346537	-0.295811	-0.172497	0.035078	0.185702
YBR137W	0.0701386	0.0922745	0.120312	-0.271874	0.0450087	-0.104991	0.00558789	-0.0699653	0.272274
YBR138C	-0.0295916	0.0875025	-0.00501508	-0.33	0.104415	0.0603119	3.47e-05	-0.0686929	0.114953
YBR139W	0.0881256	-0.0647834	0.135425	-0.133051	0.105078	0.252805	-0.174991	-0.0347834	0.302217
YBR140C	-0.104991	-0.328302	-0.294783	-0.259965	-0.283536	-0.264922	-0.270421	-0.00875269	-0.235811
YBR141C	-0.0491337	0.111698	0.265702	-0.244575	0.135425	0.202805	0.0301386	-0.084922	0.285009
YBR142W	-0.036537	-0.124296	0.236048	-0.133952	0.302274	0.200139	0.035078	0.0888542	0.430969
YBR143C	0.150866	0.221698	0.215425	-0.0147834	0.190312	0.0612473	-0.230421	-0.0830514	0.160139
YBR144C	0.0222745	-0.156181	-0.108302	-0.404298	-0.367726	-0.324922	-0.0211824	-0.0900071	0.0974173
YBR145W	-0.0849913	0.307503	-0.0524975	-0.253536	0.158126	-0.0571946	-0.126181	-0.139861	0.045078
YBR146W	0.0533105	-0.108447	0.16	-0.219134	0.126782	0.170554	0.155009	-0.015585	0.245864
YBR147W	-0.00492202	0.210554	0.065078	-0.289965	0.166949	-0.117783	-0.197195	-0.122497	0.270554
YBR148W	-0.0618615	-0.369861	-0.243952	-0.269688	-0.0371946	-0.0858105	-0.269592	-0.0759445	0.192274
YBR149W	0.0900347	0.175849	0.245702	0.130035	0.00130711	0.138854	0.168126	0.290866	-0.159861
YBR150C	-0.183952	-0.573536	-0.497783	-0.384922	-0.619446	-0.825015	-0.428753	0.0057017	0.0908663
YBR151W	-0.024922	-0.0439519	0.0608663	-0.224922	0.0752166	-0.0287527	-0.159134	-0.0594456	-0.494298
YBR152W	-0.175811	-0.154296	-0.219688	-0.309688	0.0581256	-0.226537	-0.120421	-0.124296	-0.1288
YBR153W	0.0200347	-0.0261812	-0.0835362	-0.0696881	0.0903119	-0.0987527	-0.0598614	0.239579	-0.380421
YBR154C	-0.151182	-0.18258	0.0200347	-0.162497	0.0400347	-0.144991	0.0241895	-0.0270308	0.0474196
YBR155W	0.0257017	-0.0735362	-0.223051	-0.294575	0.0452166	-0.149965	-0.184922	0.0975025	-0.347195
YBR156C	-0.0166895	-0.171861	-0.0504214	-0.257195	0.139579	0.0903119	-0.121182	0.00227448	0.318139
YBR157C	-0.07	-0.0990386	0.0860481	-0.164783	-0.0898614	-0.0924975	-0.138753	0.246048	-0.219039
YBR158W	-0.101874	-0.1288	0.0281256	-0.227195	0.190554	0.116949	-0.1188	-0.0247834	0.303303
YBR159W	0.000311894	0.0160481	0.0695786	-0.218302	0.170035	0.0360481	-0.00187443	0.245217	-0.0404214
YBR160W	0.212969	-0.00645036	0.0908663	0.1512	0.365588	0.0900347	1.15781	-0.1188	0.0467822
YBR161W	-0.0345755	0.155425	-0.12	0.0560481	0.275425	-0.123218	-0.411874	-0.489861	0.130312
YBR162C	0.108818	0.0213071	0.370139	0.345849	0.416782	0.182805	0.0840555	-0.0177255	0.214985
YBR162W-A	0.135009	0.320554	-0.187726	-0.270007	-0.0898614	-0.288753	-0.39	-0.439592	0.00405548
YBR163W	0.260035	-0.1688	-0.044922	0.0822169	0.324985	-0.0835362	0.0777839	-0.0861812	0.141247
YBR164C	0.185217	0.553819	-0.0896881	0.023463	0.306464	0.00558789	0.0250087	-0.180302	0.0588176
YBR165W	0.134985	0.0568291	-0.0641508	-0.026537	0.286782	-0.0177831	0.119579	-0.304991	0.0575025
YBR166C	0.170312	0.248126	0.0522169	-0.0235362	0.277503	0.0828054	0.138854	-0.221861	-0.02
YBR167C	0.175425	-0.152997	-0.410881	-0.249861	0.0250087	-0.214783	-0.0449913	-0.428753	-0.251874
YBR168W	0.0454245	-0.0645755	0.02	0.0750087	0.19	0.155849	-0.133536	-0.0315806	0.535588
YBR169C	0.16742	-0.201874	-0.169446	0.202805	0.336782	0.0205544	-0.0250151	-0.1888	0.273819
YBR170C	0.200312	0.044415	0	-0.0649913	0.265425	0.0854245	-0.0441508	-0.549861	0.226464
YBR171W	-0.285945	-0.157195	-0.0042983	-0.294412	0.213463	-0.0741508	-0.193952	-0.130484	-0.274151
YBR172C	-0.0577831	-0.066537	-0.387726	-0.332497	-0.484296	-0.138753	-0.48669	-0.218753	-0.491861
YBR173C	-0.424881	0.135078	-0.221861	-0.164575	0.0160481	-0.133952	-0.144991	-0.0549913	0.710492
YBR174C	0.171698	-0.100421	-0.303536	-0.351182	-0.294991	-0.45329	-0.29329	-0.075585	-0.369965
YBR175W	-0.208699	-0.0342983	0.0412473	-0.143051	0.2412	0.176949	-0.09	0.175588	0.0368291
YBR176W	0.240035	0.127503	0.160035	-0.044922	0.185078	0.466829	-0.0794456	0.168818	-0.180798
YBR177C	-0.0303016	0.113463	0.368818	0.0881256	0.416782	0.133463	-0.49834	-0.00499134	0.466675
YBR178W	0.286048	-0.183325	-0.119861	-0.209039	-0.169861	-0.203952	-0.1288	0.0538188	0.0449527
YBR179C	-0.22477	-0.0850473	0.095078	-0.0504214	0.311698	0.414189	-0.173536	0.0175025	-0.186947
YBR180W	0.229698	0.0720841	0.156829	0.0888176	0.357503	0.282217	0.034415	0.268126	0.176048
YBR181C	0.0789526	-0.0366895	0.108257	-0.0300071	0.346949	0.280035	-0.0598614	-0.0245755	0.123053
YBR182C	0.220554	0.126464	0.116048	0.0688542	0.190866	0.174189	-0.144575	0.400961	-0.0284467
YBR183W	0.043463	0.0388542	0.190866	0.105849	0.536949	0.141698	0.270554	-0.293218	0.455772
YBR184W	0.245702	0.0105544	-0.0624975	0.0595786	0.272805	0.0324753	-0.0898614	0.00570385	0.56523
YBR185C	0.00542451	0.0352166	3.47e-05	0.146048	0.301247	0.185078	0.132475	-0.0877831	0.15331
YBR186W	0.155078	0.0188176	-0.0496881	0.0164638	0.240554	-0.189134	-0.144922	-0.262497	0.658419
YBR187W	0.0154245	0.0341895	-0.00492202	0.158126	0.460035	-0.09	0.275078	-0.330421	0.157491
YBR188C	0.240035	0.207003	0.126464	-0.0290386	0.43331	-0.213952	0.172274	-0.165047	0.263819
YBR189W	0.121247	0.0069486	0.0608663	0.200139	0.466464	0.274189	0.305009	0.0852166	0.0554245
YBR190W	0.230139	0.15331	-0.250007	-0.0361812	0.143883	-0.405811	0.275217	0.196464	0.683155
YBR191W	-0.159134	0.0669486	0.140139	-0.0104214	0.460312	-0.114298	0.872084	-0.144575	0.556829
YBR192W	0.235425	0.200139	0.166048	0.170554	0.346949	0.123463	0.125217	0.0113071	0.680554
YBR193C	0.0475025	0.351307	0.0969486	0.043463	0.309579	-0.0696881	0.435702	-0.148753	0.0649849
YBR194W	0.351698	0.271052	0.127784	0.124985	0.141115	-0.114151	0.261247	0.378818	0.308818
YBR195C	-0.0377255	0.311307	0.323463	0.39523	0.45671	0.385009	0.151307	0.27331	0.319993
YBR196C	0.195425	0.680139	0.411553	0.12523	0.495425	0.355217	0.168126	0.490961	0.358126
YBR197C	-0.0550473	0.430408	0.202805	0.0624753	0.203819	-0.0952444	0.34331	0.662393	0.29
YBR198C	0.0503119	0.305078	0.158854	0.265702	0.260139	0.178139	0.135702	0.115217	0.5012
YBR199W	0.202475	0.313463	0.427503	0.04	0.274415	0.232475	0.385849	0.2	0.751301
YBR200W	0.186464	0.64	0.155702	0.269871	0.432805	0.256782	0.195217	0.437002	0.130035
YBR201W	-0.266117	0.320866	0.247503	-0.0649913	0.167784	0.0622745	0.460866	-0.227031	0.84
YBR202W	0.196949	0.287503	0.276782	-0.0177255	0.340554	0.271247	0.265009	0.335704	0.721301
YBR203W	-0.216697	0.334055	0.275009	-0.0377831	0.269202	0.115009	0.515849	-0.464968	0.390312
YBR204C	0.320035	0.335009	0.240554	0.169993	0.315702	0.411698	0.126464	0.568818	0.185078
YBR205W	0.162475	0.550408	0.390035	0.232475	0.569579	0.396949	0.348139	0.235425	0.405704
YBR206W	0.121698	0.560312	0.175078	0.0201386	0.235588	0.436715	-0.199861	0.0322745	-0.167726
YBR207W	0.275849	0.134985	0.185217	0.430139	0.433463	0.216048	0.140035	0.272217	0.0274173
YBR208C	0.0960481	-0.00618123	-0.0583025	-0.00719457	0.000138625	-0.0911824	0.0701386	-0.0711458	0.185217
YBR209W	-0.303051	-0.0030514	-0.389965	-0.0271946	-0.134151	-0.308753	0.125702	0.0416975	0.123883
YBR210W	0.329579	0.267003	-0.372497	-0.133218	-0.614991	-0.453171	0.207503	0.262805	0.398243
YBR211C	-0.154881	0.0203119	0.0057017	0.108126	0.200554	0.327784	0.353463	0.237003	0.73
YBR212W	0.149993	-0.0342983	0.130312	0.0258492	0.0916975	0.0560481	0.0375025	-0.484151	0.245702
YBR213W	-0.0707975	0.120312	0.182805	0.345078	0.458818	0.185078	0.475078	0.0458492	0.135009
YBR214W	0.311698	-0.0296881	0.160139	0.168818	0.154189	0.115009	0.206782	-0.107726	0.4612
YBR215W	0.0515533	-0.151182	0.11	0.170312	0.325702	0.272217	0.446464	0.121553	0.505078
YBR216C	0.198126	0.112217	0.100866	0.145217	0.100408	0.0664638	0.196048	-0.255015	0.844189
YBR217W	-0.329134	0.025078	-0.121874	0.140866	0.0699929	-0.0458105	0.511247	0.17671	0.328257
YBR218C	-0.125015	-0.337525	-0.114575	0.101698	-0.379031	-0.161874	0.428818	-0.0547981	-0.16
YBR219C	0.137784	0.201698	0.306048	0.165849	0.331698	0.210035	0.393303	0.179579	0.612084
YBR220C	0.260866	0.38	0.396949	0.345425	0.390866	0.329579	0.215425	0.465702	0.335425
YBR221C	0.188854	0.282475	0.544985	0.300554	0.493463	0.244985	0.300554	0.110408	0.319993
YBR222C	0.338818	0.482805	0.428818	0.268126	0.462805	0.112217	0.330408	0.234953	0.184415
YBR223C	-0.105015	0.264985	0.506949	0.170035	0.46671	0.275217	0.46523	0.291052	0.535849
YBR224W	-0.119446	-0.123952	-0.447525	-0.299965	-0.669446	-0.430421	-0.286697	-0.269861	-0.655811
YBR225W	-0.189688	0.0904085	0.220312	-0.0445755	0.305217	0.0788176	0.394189	-0.393051	-0.113051
YBR226C	-0.154783	-0.109861	-0.308753	-0.303051	-0.389446	-0.354991	-0.121874	-0.0439519	-0.244922
YBR227C	0.0870025	0.1612	0.230866	0.155425	0.345217	0.150866	0.148126	0.172805	0.293819
YBR228W	0.115078	0.0954245	0.110554	-0.162497	0.106464	-0.0388	3.47e-05	-0.0398614	-0.100881
YBR229C	-0.0242983	0.225078	0.241307	-0.0899653	0.400035	0.220035	0.270035	0.129579	0.301247
YBR230C	0.255009	0.160035	-0.0030514	0.170554	-0.054922	-0.393285	-0.249861	-0.144412	0.214985
YBR231C	-0.0169475	0.150554	0.0260481	0.208854	0.394415	0.158854	0.487503	0.357417	0.420961
YBR232C	0.235217	0.168953	0.229993	0.109993	0.361052	-0.0595916	0.401307	-0.271146	-0.129965
YBR233W	-0.118447	0.206048	0.140139	0.236464	0.466949	0.19	0.56	-0.0748809	0.128854
YBR234C	0.345009	0.185078	0.331698	0.132475	0.482805	0.210035	0.541307	-0.154412	0.0701386
YBR235W	0.05	-0.114298	0.120866	0.193463	0.396782	0.224415	0.420408	-0.599039	0.15331
YBR236C	0.34	0	0.3	0.15	0.56	0.459579	0.23	-0.06	0.375009
YBR237W	0.095078	-0.164298	0.100866	0.240312	0.455009	0.200554	0.298126	-0.544298	0.174055
YBR238C	0.290035	-0.198693	0.153463	0.171307	0.326048	0.140312	-0.00752469	-0.223952	0.392217
YBR239C	0.110866	-0.24669	0.151247	-0.00499134	0.396782	0.145078	0.415702	-0.602497	0.0506879
YBR240C	0.245425	0.07	0.444189	0.295217	0.675078	0.200866	0.365425	-0.279592	0.135078
YBR241C	0.245702	0.328126	0.406464	0.580035	0.581307	0.488818	0.580866	-0.407726	0.228818
YBR242W	0.325425	0.0769486	0.2612	0.0768291	0.440554	-0.1	0.275009	-0.217783	-0.131874
YBR243C	-0.0629975	0.438126	0.465217	0.0667096	0.630139	0.244985	0.595009	-0.0142983	0.32166
YBR244W	-0.0271946	0.372805	-0.109688	-0.254783	0.180866	-0.369965	0.0688176	-0.119446	-0.516537
YBR245C	-0.352216	0.139579	0.236464	-0.0747834	0.266464	-0.0466895	0.458126	0.0167096	-0.225811
YBR246W	0.0905544	0.260139	0.170139	0.194985	0.416949	0.191247	0.231247	0.085078	0.329516
YBR247C	-0.103065	0.116464	0.300312	0.0412	0.394415	0.000866261	0.335425	0.35	0.481637
YBR248C	0.113463	0.562274	0.400554	0.195217	0.374985	0.206949	0.481247	-0.136537	-0.103536
YBR249C	0.0709694	0.667491	0.730312	0.184189	0.730312	0.476949	0.686464	0.195217	1.02948
YBR250W	0.250554	0.31	0.201247	0.0752166	0.461307	0.17331	0.299993	0.053463	0.259516
YBR251W	-0.132998	0.316782	0.471307	-0.0424975	0.298126	0.0622745	0.305217	0.0381256	0.129579
YBR252W	0.118126	0.325704	0.150554	0.161052	0.312475	-0.0124975	0.295217	-0.0139519	0.521698
YBR253W	-0.162509	0.187503	0.494415	-0.134412	0.269579	0.106949	0.468818	0.0804085	0.812084
YBR254C	0.180866	0.433463	0.180035	-0.0544121	0.203463	-0.224922	0.356048	-0.00441211	0.13
YBR255W	0.0012473	0.0913071	0.0608663	-0.0275247	0.286048	0.165217	0.178243	0.0940555	0.464415
YBR256C	0.0712473	0.187784	0.185009	-0.145585	0.463463	0.191247	-0.338302	-0.0549913	0.31
YBR257W	-0.0518744	0.106782	-0.0396881	-0.0583025	0.122274	-0.0139519	0.14331	0.161698	0.534055
YBR258C	-0.0886929	-0.194298	-0.193536	-0.333051	-0.121146	-0.234575	-0.300798	-0.327783	0.120312
YBR259W	0.0688176	0.183463	0.2	0.216782	0.395849	0.261698	0.375009	0.185078	0.527784
YBR260C	0.230866	0.073463	0.138818	0.188126	0.44	0.155009	-0.184991	0.015078	0.466949
YBR261C	0.0504085	0.356048	0.303819	0.0454245	0.296464	0.206782	0.368854	-0.0899653	0.216829
YBR262C	-0.239446	0.000961414	-0.0258105	-0.182216	0.0557017	-0.259965	-0.0441363	-0.314991	-0.124298
YBR263W	-0.0495915	0.275217	0.265425	0.245425	0.365425	0.316949	0.400554	-0.113051	0.0428054
YBR264C	0.0560481	0.259579	0.140312	0.340035	0.350866	0.135425	0.119516	0.0157017	0.236464
YBR265W	0.0658492	0.445702	0.418126	0.845217	0.445078	0.495078	0.653463	0.112217	0.530312
YBR266C	0.222217	0.548139	0.257503	0.580408	0.350035	0.210866	0.257503	0.0369486	0.347503
YBR267W	0.013463	0.208854	0.301307	0.336949	0.495425	0.254985	0.512274	0.30523	0.123463
YBR268W	-0.0142961	0.239516	0.286829	0.180408	0.226048	0.226464	0.286829	0.0650087	-0.312216
YBR269C	-0.106537	-0.0350151	0.192217	0.0628054	0.231307	-0.0298614	0.357503	0.336464	0.158126
YBR270C	0.0388176	0.0881256	0.395009	0.246829	0.135217	0.255702	0.0605544	0.206949	0.105702
YBR271W	0.00130711	-0.0442983	0.309579	0.256464	0.381307	0.0181385	0.318818	0.325702	0.175425
YBR272C	-0.00944555	-0.0232178	0.268126	0.0764638	0.200408	0.215078	0.00507798	0.266782	0.289202
YBR273C	-0.0935362	0.145425	0.528126	0.187503	0.41	0.260554	0.505702	0.111247	0.034415
YBR274W	0.0205544	0.0703119	0.392805	0.100554	0.221247	0.491698	0.0352166	0.0495786	0.0012473
YBR275C	-0.446537	-0.370129	-0.254412	-0.329446	-0.324798	-0.360523	0.276949	-0.149134	-0.508753
YBR276C	0.000138625	-0.0394456	0.471307	0.122805	0.215425	0.510554	-0.02	0.102217	0.235425
YBR277C	-0.00353622	0.00584918	0.0567822	-0.0518744	0.161247	0.00678221	0.401698	0.260139	-0.3688
YBR278W	0.0852166	-0.0958105	0.150866	0.0354245	0.0699929	0.261698	-0.0832178	0.242475	0.16331
YBR279W	0.0124753	0.425704	0.200035	0.341247	0.348818	0.33	0.518818	0.228243	0.539579
YBR280C	0.135702	0.350035	0.464189	0.350554	0.365702	0.168854	0.0803119	-0.103051	0.390139
YBR281C	-0.00778306	0.181247	0.309579	0.455078	0.316782	0.570035	0.567503	0.190961	0.548818
YBR282W	0.181307	0.135009	0.136048	0.296464	0.300866	0.166048	0.275702	-0.39	-0.0486929
YBR283C	0.1312	0.144985	0.187503	0.54	0.300035	0.354985	0.722969	0.222969	0.440554
YBR284W	0.0100347	0.52523	0.400035	0.376464	0.26	0.331115	0.586048	-0.104298	0.425078
YBR285W	0.0212473	0.202217	0.192475	0.460139	0.229579	0.355217	0.870139	-0.0701288	0.0301386
YBR286W	0.166829	0.551247	0.580035	0.649993	0.556048	0.435588	0.696048	-0.139688	0.440312
YBR287W	0.0128054	0.151698	0.203463	0.495078	0.299993	0.121698	0.593819	-0.175015	0.53523
YBR288C	0.340554	-0.0545755	0.201247	0.630035	0.150139	0.270866	0.226782	0.0312473	0.460408
YBR289W	-0.0142983	-0.174298	0.03	0.482274	-0.0807975	0.103463	0.334985	-0.0935362	0.628412
YBR290W	0.0628054	-0.0030514	0.224415	0.445702	-0.00317088	0.290866	0.520139	-0.384783	0.257503
YBR291C	-0.0787527	0.170554	0.328818	0.580866	0.250035	0.293463	0.725078	0.39	0.558818
YBR292C	0.0212473	0.0281385	0.225425	0.535217	-0.131874	0.158818	0.225425	0.390408	0.0403119
YBR293W	-0.0611824	0.221307	0.466782	0.569579	0.225078	0.358818	0.950961	0.585009	0.550554
YBR294W	-0.06	0.226949	0.570312	0.565217	0.136048	0.452805	0.460312	0.245425	0.285078
YBR295W	-0.0149913	0.232805	0.285078	0.461247	-0.0396881	0.299579	0.474985	0.236464	0.36742
YBR296C	0.196949	0.467503	0.492969	0.855009	0.202274	0.462217	0.625217	0.458126	0.172217
YBR297W	0.0328054	0.426782	0.270312	0.818126	0.30742	0.456464	0.832805	0.672805	0.18
YBR298C	0.0400347	0.405078	0.0764638	0.530139	-0.0394456	0.200312	0.425849	0.35	0.0905544
YBR299W	0.203463	0.336949	0.143819	0.449477	-0.026537	0.375702	0.723463	0.484055	0.618953
YBR300C	0.222274	0.461247	-0.00968811	0.868818	-0.208693	0.235217	0.31	0.461698	0.300961
YBR301W	0.245078	0.1712	0.106829	0.875702	0.0109614	0.320035	0.505849	0.623819	0.613198
YBR302C	0.330035	0.469993	0.0416975	1	0.250408	0.331307	0.381698	0.732217	0.6
YCL076W	-0.0498614	-0.244991	-0.215015	0.600312	-0.641146	-0.109592	0.064415	0.548818	0.293463
YCL075W	-0.0218744	-0.157783	-0.314922	0.680312	-0.644151	-0.0639519	0.231247	0.410866	0.118126
YCL074W	-0.120484	0.192805	-0.253218	0.385217	-0.537726	-0.160129	0.22331	0.17331	0.164189
YCL073C	-0.0539519	-0.0339519	-0.223952	0.840139	-0.142497	0.170866	0.232274	0.476949	0.425078
YCL069W	0.0549849	0.342475	0.191698	0.78	0.00169754	0.322475	0.325217	0.594985	0.504985
YCL068C	-0.0344121	-0.464783	-0.329688	0.262217	-0.363952	-0.19	-0.0949913	0.355702	-0.125015
YCL067C	-0.15329	-0.162497	-0.434151	0.0316975	-0.42645	-0.44329	0.0141895	0.277784	0.190554
YCL066W	-0.509688	-0.884151	-1.00441	0.112805	-0.441874	-0.874298	-0.274991	-0.404298	-0.455585
YCL065W	-0.145811	-0.224783	-0.581182	-0.128753	-0.669039	-0.718753	-0.0590386	0.156782	-0.0766895
YCL064C	-0.237726	-0.0983025	-0.168693	0.365702	-0.127525	0.0777839	0.446464	0.311698	0.0288542
YCL063W	0.0122745	-0.00353622	-0.17	0.383463	-0.384412	-0.283051	0.386829	0.642475	0.175425
YCL062W	-0.28	-0.331146	-0.271146	0.356949	-0.237195	-0.28	0.216464	0.266829	-0.241861
YCL061C	-0.0277255	0.229993	0.155009	-0.0624975	-0.144575	0.0700347	0.19355	0.176048	-0.00441211
YCL060C	-0.0191337	0.178953	0.365217	0.190554	0.126782	0.289993	0.629871	0.506949	0.41
YCL059C	0.109993	0.570312	0.466782	0.222217	0.410139	0.375702	0.562217	0.0764638	0.210035
YCL058C	-0.0598614	0.26523	0.490554	0.210554	0.163463	0.131698	0.705702	0.144985	-0.208753
YCL057W	0.0875025	0.514985	0.425849	0.610554	0.530866	0.587503	0.466949	0.279579	0.223463
YCL056C	-0.197195	-0.0298614	0.135217	0.025078	0.0888542	-0.0588	0.544985	0.168126	-0.0277255
YCL055W	-0.00118239	0.525702	0.415425	0.160035	0.425009	0.220408	0.410312	0.335009	0.175217
YCL054W	-0.084922	0.305588	0.456464	0.410139	0.412217	0.325702	0.560408	0.332274	0.303463
YCL053C	0.136949	0.209119	0.44	0.200035	0.260035	0.555217	0.378818	0.373463	0.12
YCL052C	-0.0295916	0.26523	0.480312	0.281307	0.400312	0.145009	0.644415	0.497503	0.27
YCL051W	0.195425	0.340312	0.353463	0.470408	0.475078	0.615009	0.386464	0.325702	0.0752302
YCL050C	-0.0649913	0.207002	0.325425	0.223819	0.540408	0.324189	0.500961	0.239579	-0.115811
YCL049C	0.110312	0.369993	0.532805	0.340312	0.560866	0.534985	0.485425	0.271247	0.0454245
YCL048W	-0.0447834	0.0141895	0.130866	0.280866	0.230554	0.221698	0.405425	0.236464	0.241247
YCL047C	0.122805	0.420554	0.235702	0.255425	0.450554	0.295849	0.350866	-0.0194456	-0.0445755
YCL046W	-0.253952	0.31331	0.250312	-0.0235362	0.400312	-0.0739519	0.667503	-0.144922	-0.23477
YCL045C	-0.0835362	0.345849	0.0812473	-0.108753	0.306464	0.127784	0.204189	-0.0142983	-0.0411824
YCL044C	0.0112473	0.3	0.425217	0.465588	0.455009	0.241247	0.534985	0.319202	0.137503
YCL043C	0.180408	0.666048	0.28	0.330312	0.671698	0.313819	0.510554	0.146464	0.0403119
YCL042W	-0.33	0.319579	0.01	0.13331	0.121698	-0.168693	0.46	-0.299446	-0.394575
YCL041C	0.175702	0.558818	0.235078	0.345217	0.220312	0.0877839	0.449579	0.320408	-0.0794456
YCL040W	-0.054922	0.427503	0.38	0.401247	0.601307	0.3312	0.506048	0.48523	0.221307
YCL039W	-0.206537	0.122274	-0.119965	-0.382497	-0.723536	-0.302497	0.0975025	-0.114151	-0.364575
YCL038C	0.0855879	0.645702	0.200554	0.165425	0.490408	-0.01	0.48	0.0424753	0.153819
YCL037C	0.196048	0.835217	0.0412473	0.260866	0.177784	-0.0935362	0.025078	-0.564991	0.363463
YCL036W	0.0303119	0.710035	0.120554	0.190139	0.286048	0.0608663	0.480312	-0.433051	0.0703119
YCL035C	0.225849	0.328818	-0.254298	0.130866	-0.00959155	-0.294991	0.270969	-0.393171	-0.174412
YCL034W	0.176949	0.315217	0.279579	0.346048	0.369579	0.296048	0.690035	-0.399134	0.112217
YCL033C	0.160035	0.490554	0.0281256	0.44	0.411247	0.0700347	0.292805	-0.491757	-0.402216
YCL032W	0.0454245	0.265849	0.144189	0.220035	0.34	0.145078	0.568818	-0.602216	0.346464
YCL031C	0.245217	0.486464	-0.076537	0.165078	0.302475	0.100035	0.271307	-0.37477	0.268126
YCL030C	-0.129446	0.129579	-0.188753	-0.145585	-0.317726	-0.474783	0.192805	-0.243218	-0.0990386
YCL029C	0.0313071	0.4	-0.08	-0.0649913	0.00957859	-0.193051	0.135078	-0.566537	0.00346296
YCL028W	0.125849	0.260554	0.240866	0.164985	0.22331	0.355588	0.536464	-0.580007	0.253303
YCL027W	0.150035	-0.0991337	-0.0139519	-0.0995916	-0.122497	-0.0671946	-0.244151	-0.38669	0.233463
YCL026C-A	0.151307	0.431307	0.306048	0.105702	0.255217	0.135425	0.396048	0.240866	0.365009
YCL026C	0.0913071	-0.034922	0.135217	0.244189	-0.105585	0.126464	0.607503	-0.0766895	0.300961
YCL025C	0.220312	0.166464	-0.0387527	0.195425	0.240312	0.222475	0.210554	0.326048	0.0995786
YCL024W	-0.202497	-0.0818744	-0.238753	-0.169446	-0.370007	-0.294409	0.266048	0.221247	-0.0591337
YCL023C	0.0475025	-0.0904214	-0.323536	-0.0042983	-0.339688	-0.122216	-0.09	0.130866	-0.299688
YCL022C	-0.159965	-0.584783	-0.477525	-0.304991	-0.791874	-0.547783	-0.115015	-0.0398614	-0.281146
YCL021W	0.110035	-0.514298	-0.794783	-0.154922	-0.848302	-0.574783	-0.909965	0.0399929	-0.133051
YCL020W	0.220035	-0.669031	-0.537195	0.0708663	-0.29	-0.206181	-0.37669	0.540312	0.185217
YCL019W	0.00604813	-0.519134	-0.757783	-0.198302	-0.849861	-0.191047	-0.708447	0.0552166	-0.212497
YCL018W	-2.57773	-2.26719	-2.94187	-2.2083	-2.87115	-2.22792	-1.62502	-2.8625	-2.66441
YCL017C	0.106464	-0.0498614	-0.151874	0.177503	-0.583171	-0.123171	-0.224412	0.239579	0.130312
YCL016C	0.170866	-0.300421	-0.0622161	0.185702	-0.139446	0.190408	0.227503	0.296048	0.0575025
YCL014W	-0.0924975	-0.0284467	-0.268302	-0.259688	-0.647031	-0.194296	0.00346296	-0.159688	-0.283952
YCL013W	-0.0639519	-0.55	-0.411874	-0.33	-0.304783	-0.182216	-0.139861	-0.123051	-0.18477
YCL012W	0.195009	-0.326181	-0.283952	-0.0758105	-0.251182	-0.23	0.0612	-0.108302	0.181247
YCL011C	0.100408	-0.359688	0.0112473	0.0181256	-0.152216	0.281307	0.115702	-0.284412	0.379579
YCL010C	0.256949	-0.0386929	-0.0131709	0.101247	-0.0398614	0.00418948	0.0777839	-0.166802	-0.217726
YCL009C	0.0888542	0.0650087	0.210866	0.4	0.170139	0.271698	0.410139	-0.511182	0.146782
YCL008C	0.0764638	-0.261861	-0.289965	-0.0539519	-0.219446	-0.242497	0.0295786	-0.7388	-0.218753
YCL007C	0.166048	0.128304	-0.164575	0.0581256	-0.473218	-0.159965	0.252217	-0.432497	-0.1288
YCL006C	0.12	0.00511909	-0.289592	0.0401386	-0.103952	-0.139688	-0.0171946	-0.393051	-0.338753
YCL005W	0.127503	0.0292025	0.115009	0.160139	0.274985	0.160408	0.311698	-0.391874	0.0788176
YCL004W	0.236464	-0.0147698	-0.0532178	-0.0149913	0.0452166	-0.0311824	0.0764638	-0.374922	-0.180421
YCL003W	0.0999929	0.0382432	0.0152166	-0.124783	-0.00903859	0.0705544	0.315217	-0.384575	0.0082566
YCL002C	0.174189	-0.261874	-0.491047	-0.294575	-0.217783	-0.249134	-0.40669	-0.349861	3.47e-05
YCL001W-A	0.0360481	-0.132216	0.0681256	-0.304922	-0.0618744	0.0364638	-0.113218	-0.0911824	-0.230129
YCL001W	-0.309592	-0.222497	-0.443536	-0.649965	-0.531182	-0.307916	-0.0239519	-0.278302	-0.477195
YCR001W	-0.0296881	0.133053	-0.313051	-0.299134	-0.224298	-0.414783	-0.317783	-0.0424975	-0.344991
YCR002C	0.0764638	-0.223051	-0.223536	-0.249861	-0.0744121	-0.210421	-0.313952	0.140139	-0.142216
YCR003W	0.106048	-0.484298	-0.354922	-0.123952	-0.387195	-0.529688	-0.249446	0.175009	-0.458693
YCR004C	0.122805	-0.122497	0.0650087	0.013463	-0.129446	-0.217783	-0.114783	0.360312	-0.232497
YCR005C	-0.0498614	0.239698	-0.0598614	-0.084922	-0.0586929	0.0300347	0.115217	0.0950087	-0.0610474
YCR006C	-0.0504214	0.0052166	-0.124298	-0.0745755	-0.284298	-0.584783	-0.0318615	0.245078	-0.409965
YCR007C	-0.263536	-0.319134	-0.193536	-0.0639519	-0.364412	-0.279039	-0.139446	0.415425	-0.251743
YCR008W	0.0267096	-0.267783	-0.294298	-0.0845755	-0.289965	-0.179861	-0.333536	0.330035	-0.162497
YCR009C	-0.109861	0.0509614	-0.298302	-0.511182	-0.753536	-0.346537	-0.0111458	-0.054922	-0.399688
YCR010C	0.0828054	-0.090484	-0.153218	-0.158302	-0.333952	-0.0722161	-0.218693	0.155078	-0.129861
YCR011C	0.000866261	-0.44	-0.313536	-0.295811	-0.359965	-0.149688	-0.255047	-0.0445755	-0.239039
YCR012W	0.191307	0.0150087	0.118818	0.125009	-0.173218	0.0722745	-0.119861	0.271698	0.063463
YCR013C	0.0464638	0.141698	0.130139	-0.204991	-0.16669	0.0400347	0.485702	0.0103119	-0.109965
YCR014C	0.136782	-0.169688	-0.174783	-0.194575	-0.301861	-0.0522161	-0.19329	0.0908663	-0.00968811
YCR015C	0.0500347	-0.332216	-0.354922	-0.344298	-0.391861	-0.203218	-0.0649913	0.105849	0.0281256
YCR016W	0.148126	-0.470484	-0.359134	-0.251874	-0.513536	-0.224298	-0.289861	-0.0830514	-0.108753
YCR017C	-0.191182	-0.190881	-0.319446	-0.289688	-0.505015	-0.492497	-0.0488846	-0.176537	-0.290007
YCR018C	-0.3888	-0.0625827	-0.642497	-0.4888	-0.986181	-0.366537	0.0783266	0.0369486	-0.399134
YCR018C-A	0.198818	-0.838753	-0.935811	-0.134783	-1.0183	-0.783536	-1.04478	0.180139	-0.313536
YCR019W	-0.110484	-0.629592	-0.451182	-0.0887527	-0.785811	-0.371874	-0.434151	0.0104084	-0.105015
YCR020C	0.0728054	-0.256845	-0.407726	-0.153051	-0.644922	-0.222497	-0.124298	-0.128753	0.00507798
YCR020C-A	0.0703119	-0.414298	-0.539861	-0.16	-0.754991	-0.453536	-0.40669	0.0201386	-0.32258
YCR020W-B	-0.118753	-0.327525	-0.572497	-0.404922	-1.10186	-0.190798	-0.275543	-0.276537	-0.433536
YCR021C	0.178854	-0.0150151	-0.130421	-0.159134	-0.0841508	-0.0691337	-0.0142983	-0.04	0.0575025
YCR022C	-0.00986138	-0.322497	-0.284922	-0.334575	-0.407195	-0.271874	-0.221182	-0.223536	-0.0470308
YCR023C	0.163463	-0.0139519	0.0388176	-0.0977831	-0.324922	-0.0591337	-0.144151	-0.124575	0.114985
YCR024C	-0.0566895	-0.252216	-0.454298	-0.241874	-0.441182	-0.339134	-0.0924975	0.175078	0.0688542
YCR024C-A	-0.104412	-0.103171	-0.684151	-0.255015	-1.09581	-0.777783	-0.362509	0.223463	-0.439861
YCR025C	-0.0999653	0.203463	-0.194783	-0.0396881	-0.219446	-0.194575	0.0957017	0.244985	-0.504991
YCR026C	0.0688542	0.192805	-0.413051	-0.0042983	-0.504991	-0.359446	-0.397726	0.321247	-0.09
YCR027C	-0.133536	-0.528693	-0.707195	-0.254991	-0.964991	-0.668753	-0.279688	0.0912473	-0.393218
YCR028C	0.0233105	-0.473952	-0.464991	-0.279965	-0.822497	-0.528753	-0.674412	0.0760481	-0.579446
YCR028C-A	-0.0904214	-0.406537	-0.44258	-0.362497	-1.11167	-0.619446	-0.361861	0.132805	-0.511861
YCR029C	0.0012473	-0.50669	-0.324991	0.180866	-0.397726	-0.100421	-0.139861	0.340139	-0.454922
YCR029C-A	0.155588	-0.213051	-0.467783	-0.189965	-0.600007	-0.555811	-0.286537	0.334189	-0.273536
YCR030C	-0.054922	-0.358753	-0.181146	-0.0530514	-0.344783	-0.066537	-0.231874	0.0216975	-0.387783
YCR031C	0.1612	-0.0345755	-0.0194456	-0.0947834	-0.125811	-0.00944555	-0.229134	0.27	-0.352216
YCR032W	-0.106537	-0.444991	-0.123536	-0.334922	-0.408753	-0.144298	-0.307195	0.150035	-0.402497
YCR033W	-0.114412	-0.263171	-0.133536	-0.29	-0.663952	-0.324991	-0.169861	-0.0347834	-0.237195
YCR034W	0.00280543	0.0333105	0.115009	-0.0387527	0.014415	0.0801386	0.128854	0.0481385	0.0500347
YCR035C	0.167784	0.073463	0.0969486	-0.0445755	0.045078	0.130035	0.0354245	-0.0541508	0.208257
YCR036W	0.0422169	0.0804085	0.185009	-0.0986929	0.0649849	0.121698	0.281307	-0.177726	0.0552166
YCR037C	0.217503	0.195078	0.172217	-0.0535362	0.270866	0.270866	0.126782	-0.0877831	0.304415
YCR038C	0.131698	-0.195945	-0.00986138	0.0969486	-0.109965	0.165849	0.125217	0.103463	0.223463
YCR039C	0.156782	0.0495786	0.144985	0.152217	0.100408	0.0454245	0.239579	0.0550087	0.372217
YCR040W	-0.354991	-0.51	-0.439688	0.0460481	-0.223536	-0.417195	-0.0722161	-0.753952	-0.0224975
YCR041W	-0.0258105	-0.19	-0.2188	-0.0839519	-0.325811	-0.233218	-0.410302	-0.213536	-0.0299653
YCR042C	-0.0294456	-0.0739519	-0.00457549	-0.0047834	0.127784	0.260866	-0.0258105	-0.064922	0.395588
YCR043C	0.0224753	0.083463	-0.137195	-0.393051	0.0152302	-0.103536	-0.202583	-0.444575	0.115119
YCR044C	0.206048	0.110408	0.145009	-0.0194456	0.205078	0.121247	0.162217	0.00169754	0.135078
YCR045C	-0.0147834	0.0413013	-0.144783	-0.244922	-0.53477	-0.211874	-0.263218	0.0112473	-0.0296881
YCR046C	-0.212497	0.209579	-0.0947834	-0.224298	0.0660481	-0.419965	0.211698	0.310139	-0.394881
YCR047C	-0.0325804	0.365702	-0.0491337	-0.114922	0.0452166	-0.254783	0.0901386	-0.00875269	-0.265015
YCR048W	0.0703119	0.415702	0.182217	0.205078	0.331247	0.101247	1.1863	0.210035	0.009516
YCR049C	0.0340555	0.522274	0.145217	-0.0271946	0.258818	-0.0335362	0.194985	0.0600347	-0.128302
YCR050C	-0.0939519	0.488818	-0.00778306	-0.0258105	0.215078	-0.161146	0.370408	0.0675025	-0.403536
YCR051W	-0.020484	0.700139	0.390139	0.190312	0.435425	0.0500347	0.409579	0.103463	-0.372497
YCR052W	-0.0891337	0.339993	0.115217	0.0654245	0.320139	0.0513071	0.200312	0.161698	-0.144991
YCR053W	0.128854	0.405425	0.06	0.07	0.225425	0.0700347	0.0954245	0.175425	-0.161874
YCR054C	-0.00719457	0.305078	-0.0699653	-0.12	0.330408	-0.119592	0.159579	0.235217	0.136464
YCR055C	0.0199929	0.293463	0.11	-0.0698614	0.240035	0.055078	0.0700347	0.0705544	-0.0294456
YCR056W	-0.113536	0.390139	0.356464	0.190312	0.310408	0.0554245	0.480866	0.389579	-0.319446
YCR057C	0.0975025	0.485009	0.315425	0.120866	0.380408	0.204189	0.260035	0.290312	-0.0339519
YCR058C	-0.215811	0.270866	0.39331	-0.0042983	0.310312	0.259993	0.543463	0.0460611	-0.103051
YCR059C	-0.00986138	0.420035	0.455425	-0.0196881	0.352805	0.140554	0.475217	0.0668291	-0.0783025
YCR060W	-0.114151	0.239516	0.258126	-0.0942983	0.373463	-0.0935362	0.387503	0.215588	-0.128302
YCR061W	-0.024922	0.247503	0.601247	0.0375025	0.417784	-0.0211824	0.387503	0.365425	0.36
YCR062W	-0.122497	0.157784	0.298126	-0.134575	0.370408	0.00957859	0.386048	0.149993	0.0300347
YCR063W	0.0805544	0.320312	0.460139	-0.194783	0.317503	0.0564638	0.468818	0.217784	-0.0511824
YCR064C	-0.0432178	0.245425	0.430139	-0.0942983	0.535849	0.146464	0.500866	0.196782	0.101698
YCR065W	0.150312	0.210035	0.32	-0.0199653	0.382805	0.170312	0.180035	-0.0249913	-0.00944555
YCR066W	-0.0498614	-0.0466895	0.0508663	-0.177726	0.155425	-0.0295916	0.0595786	0.0716975	0.155702
YCR067C	0.0052166	0.2512	0.257503	-0.284783	0.0975025	-0.0594456	0.426048	0.0550087	-0.1288
YCR068W	0.0824746	0.399993	0.515702	0.0860481	0.639579	0.355078	0.789579	0.138126	0.255849
YCR069W	-0.144298	0.357503	0.506949	-0.158753	0.115702	0.101698	0.720312	-0.0750151	-0.239134
YCR070W	-0.0444121	0.136464	0.128412	0.197503	0.075078	-0.101146	0.175588	-0.0417568	-0.197195
YCR071C	-0.0749913	-0.0383025	-0.0771946	-0.0350151	-0.216537	-0.170129	0.391247	0.00331046	-0.0150151
YCR072C	0.0082566	-0.0818744	0.391553	0.0603119	0.250139	-0.0683025	0.202569	0.0609614	-0.0030514
YCR073C	-0.0949913	0.159993	0.281698	-0.0483025	0.165702	-0.0441508	0.415849	0.119579	0.1212
YCR073W-A	-0.141182	0.342805	0.47	0.226048	0.442274	0.220139	0.556949	0.0964638	0.0328054
YCR074C	-0.234296	-0.473171	-0.934991	-0.371146	-1.13187	-0.824298	-0.0600071	-0.319688	-0.478693
YCR075C	-0.0845755	0.594985	0.289579	0.236464	0.373463	-0.0799653	0.500035	0.201247	-0.0591337
YCR076C	-0.0175254	0.342475	0.368257	0.246464	0.155425	0.0088176	0.596464	0.0654245	0.055078
YCR077C	-0.0804214	1.72628	0.630312	0.322805	0.240554	0.365704	0.700035	0.0549849	-0.124298
YCR079W	0.0533105	0.600139	0.659993	0.475009	0.517503	0.325702	0.746829	0.148257	0.211698
YCR080W	-0.0142983	0.184415	0.202217	0.198818	0.175702	-0.154575	0.51	0.0949849	-0.104298
YCR081W	-0.0275254	0.044415	0.378854	0.0622169	0.0701386	0.260035	0.189579	0.240866	0.205702
YCR082W	-0.0877255	0.175202	0.0469486	0.055078	-0.0647834	-0.171861	0.52331	0.35331	0.155702
YCR083W	0.00812557	0.146782	0.308854	0.075078	0.289579	0.240312	0.550035	0.200866	-0.104296
YCR084C	0.0960481	0.297503	0.460312	0.155078	0.169993	0.186048	0.564985	0.399579	0.290554
YCR085W	-0.114151	0.107002	0.297503	0.221307	0.221247	0.250312	0.625009	0.256464	-0.0391337
YCR086W	0.130035	0.263463	0.446464	0.350139	0.270866	0.20671	0.686949	0.0428054	0.0405544
YCR087C-A	-0.0649913	0.0612	0.0603119	0.125078	-0.554022	-0.298302	0.236829	0.102805	-0.45329
YCR087W	-0.107726	0.33	0.435217	0.275849	0.234189	0.2	0.635702	0.0149849	-0.171182
YCR088W	0.130312	0.141698	0.478818	0.240866	0.345425	0.378818	0.564189	0.0222169	0.362217
YCR089W	-0.215015	0.19	0.305009	-0.0618744	-0.108753	0.185009	0.410961	0.125009	0.322805
YCR090C	-0.00944555	0.0457017	0.356464	0.145009	0.116949	0.166048	0.361247	-0.134298	-0.145015
YCR091W	-0.0371946	-0.275585	0.460866	0.320408	0.197784	0.422217	0.621698	0.0452166	0.108818
YCR092C	-0.00457549	-0.0804214	0.401698	-0.0947834	0.0208663	0.125849	0.397503	-0.0449913	0.290866
YCR093W	-0.056537	-0.419861	-0.233952	-0.264922	-0.374298	0.0254245	0.126464	0.0657017	-0.613171
YCR094W	0.0603119	0.0528054	0.364189	0.0100347	-0.185585	0.262475	0.260139	0.119579	0.285078
YCR095C	-0.0118744	-0.317726	0.100035	0.346464	-0.219965	0.224415	0.131307	0.248818	0.350035
YCR096C	-0.0850151	-0.469965	-0.602497	0.000554447	-0.679134	-0.421861	0.0403119	0.232805	-0.314922
YCR097W	0.302217	0.065078	0.174415	0.0503119	-0.697525	0.216464	0.358126	0.344189	-0.212497
YCR097W-A	0.228126	0.237002	0.245702	0.155078	-0.560302	0.333463	-0.0050473	0.485425	-0.242216
YCR097WA	0.0169486	-0.304991	-0.726181	-0.00968811	-1.30959	-0.392216	0.0160481	0.679202	-0.00778306
YCR097WB	0.151247	0.03	0.140312	0.150554	-0.844922	0.185078	0.452805	0.673463	-0.315015
YCR098C	-0.0450151	-0.263171	0.141247	0.61	-0.228302	0.180866	0.342475	0.616464	0.535078
YCR099C	-0.124298	-0.164296	-0.397783	0.475217	-0.524783	-0.164922	0.404415	0.229579	-0.21669
YCR100C	0.00441497	0.0175025	0.130554	0.776464	-0.00875269	0.280866	0.457503	0.628854	0.470408
YCR101C	-0.240421	-0.482538	-0.235585	0.496464	-0.69	-0.126537	0.356464	0.173463	-0.0961812
YCR102C	0.151307	0.160408	0.375425	0.970035	-0.0945755	0.621698	0.5412	0.52742	0.445078
YCR102W-A	-0.0858105	-0.0190386	-0.370421	0.386464	-0.909688	-0.10477	0.266464	-0.0687527	-0.284991
YCR103C	0.165702	0.295009	0.1712	0.910312	-0.29	0.171698	0.538126	0.635425	0.0558492
YCR104W	0.0713071	-0.0632178	-0.15	0.855078	-0.404922	0.0375025	0.395425	0.413819	0.170312
YCR105W	-0.0339519	0.215849	0.0141895	0.631698	-0.800421	0.054415	0.328126	0.396949	-0.0200071
YCR106W	-0.0186929	0.163463	0.230866	0.531247	-0.409446	0.055078	0.523053	0.474189	0.277003
YCR107W	0.275425	0.559516	0.199993	0.756048	0.121052	0.277503	0.669579	0.24	0.220554
YDL248W	0.246949	0.328953	0.28	0.89	-0.0418744	0.349202	0.872475	0.389516	0.56671
YDL247W	0.215849	0.465702	0.156048	0.635078	0.0077839	0.151247	0.548126	0.114985	0.343819
YDL246C	0.2312	0.506829	0.501553	0.940312	0.0804085	0.164415	0.884985	0.410866	0.234985
YDL245C	0.373463	0.805202	0.330035	0.84331	0.284189	0.48331	0.762805	0.307503	0.559579
YDL244W	0.360408	0.718257	0.855849	1.00683	0.390408	0.510866	1.15778	0.216949	0.613303
YDL243C	-0.111874	0.289871	-0.171743	-0.00944555	-0.284575	0.126675	0.467503	-0.304922	-0.193952
YDL242W	0.115702	0.149579	0.204985	0.56	-0.115585	0.119993	0.734415	-0.117783	0.158854
YDL241W	-0.0891337	-0.0517434	-0.608693	0.434985	-0.384151	-0.325811	0.299993	0.349579	-0.169592
YDL240W	0.0703119	0.154985	0.445702	0.815425	0.212805	0.457503	0.720408	0.340035	0.693303
YDL239C	-0.131182	-0.0842983	0.00957859	0.115009	-0.491874	-0.0710474	0.281301	0.120961	-0.169134
YDL238C	0.0354245	0.352274	0.851698	0.718126	0.195425	0.5212	0.661247	0.325702	0.125704
YDL237W	0.133463	0.0955879	0.420035	0.837503	0.0741895	0.302217	0.445217	0.407784	-0.205811
YDL236W	-0.0418615	-0.127783	0.212805	0.626782	0.0912473	-0.135015	0.315078	0.217784	-0.320007
YDL235C	0.115009	-0.110007	-0.159965	0.851307	-0.144575	-0.1188	0.210408	0.264189	-0.321874
YDL234C	-0.0324975	0.0312473	0.276782	0.600139	-0.0898614	-0.00944555	0.386782	0.24355	-0.0839519
YDL233W	0.0969486	-0.0194456	0.0654245	0.575425	-0.00321779	0.0349849	0.679202	0.0950087	-0.335015
YDL232W	-0.111861	-0.406537	-0.551146	-0.0211458	-0.994783	-0.801874	-0.15669	0.0428054	-0.439592
YDL231C	-0.185015	0.202217	-0.0866895	0.462274	-0.132497	-0.185811	0.185217	0.172805	-0.290421
YDL230W	0.166949	-0.135811	0.554189	0.826048	0.145009	0.236048	0.284189	0.455849	-0.301182
YDL229W	-0.337195	0.120312	-0.514412	-0.309592	-0.440484	-0.0959445	0.320866	-0.16	-0.47
YDL228C	-0.124922	0.210035	-0.534991	-0.363952	-0.453051	-0.297996	0.3	-0.0345755	-0.632497
YDL227C	-0.28	0.216829	-0.464575	-0.218753	-0.594881	0.0431546	-0.0344121	-0.193952	-0.355945
YDL226C	0.142805	0.332045	0.906949	0.275217	0.358126	0.417503	0.575078	-0.0877831	-0.133536
YDL225W	-0.08	0.245078	0.482805	0.175217	0.255849	0.45	0.27	-0.146537	0.374756
YDL224C	0.0388176	0.317002	0.428257	-0.01	0.0705544	-0.17	0.551247	-0.0791337	-0.0996881
YDL223C	-0.19669	0.245425	0.295009	-0.00581052	0.222475	0.0877839	0.315849	-0.0386929	-0.0890386
YDL222C	0.201307	0.522805	0.691307	0.340035	0.330139	0.326464	0.915864	0.190312	0.795588
YDL221W	-0.0135362	0.283819	0.186464	0.00604813	0.0664638	0.0295786	0.210554	-0.428753	-0.402998
YDL220C	-0.140421	0.586829	0.627784	0.160866	0.252805	0.202217	0.488126	-0.0596881	-0.05
YDL219W	-0.0889476	0.334055	0.0800347	-0.0888	0.241698	-0.0947698	0.043463	-0.154412	-0.0666895
YDL218W	-0.0200071	0.395849	0.407003	0.325425	0.340035	0.175078	0.521698	0.241307	0.189516
YDL217C	-0.408699	0.315849	-0.134783	-0.107525	-0.0877831	-0.376537	0.375217	0.0515533	-0.665543
YDL216C	-0.193051	-0.104296	0.416048	-0.0796881	0.270554	0.0608663	0.330139	-0.0145755	0.0805544
YDL215C	-0.613065	0.11	-0.318753	-0.359031	-0.453536	-0.0042983	0.325217	-0.140421	-0.398693
YDL214C	-0.456537	0.431307	0.753463	-0.199965	0.32	-0.00875269	0.861247	-0.05	-0.522583
YDL213C	0.0738188	0.378818	0.360139	0.200312	0.485702	0.157503	0.303463	0.200139	0.131301
YDL212W	-0.09	0.15	0.35	-0.03	0.45	-0.18	0.06	0.0857017	0.154415
YDL211C	-0.247875	0.565702	0.110139	-0.0911458	0.296829	0.0431978	0.320035	0.0477839	-0.219861
YDL210W	-0.54	0.04	0.4	-0.18	-0.06	0.125009	0.71	-0.00703077	0.00885416
YDL209C	0.0252302	0.506048	0.287503	0.00678221	0.411698	-0.0166895	0.398126	0.281307	-0.234922
YDL208W	-0.034922	0.324415	0.428818	-0.189965	0.267784	-0.0371946	0.321247	0.232217	0.173819
YDL207W	-0.0850473	0.365009	0.276464	0.0757039	0.335849	0.121247	0.332274	0.0313071	-0.179861
YDL206W	-0.313536	0.382805	0.200866	-0.159861	-0.0341363	0.100969	0.125425	0.225849	0.145702
YDL205C	0.225588	0.542969	0.296048	0.415702	0.769119	0.0250087	0.265704	-0.594575	0.0549849
YDL204W	-0.236697	0.202274	0.300961	-0.0577255	0.149516	0.0428054	0.396464	-0.414783	0.0382432
YDL203C	-0.315047	0.292805	-0.0798614	-0.0649913	-0.0711824	-0.388693	0.370312	-0.385015	-0.368693
YDL202W	0.0855879	0.254055	0.568139	0.0795786	0.388139	0.270035	0.420554	-0.631182	-0.267525
YDL201W	0.195849	0.46671	0.23331	0.114189	0.547002	0.116464	0.168818	-0.384798	-0.443952
YDL200C	0.190554	0.212274	0.381247	0.0195786	0.312475	0.0275025	0.475009	-0.344922	-0.370421
YDL199C	0.206048	0.3	0.438818	0.420139	0.5712	0.35671	0.195217	-0.345015	0.242274
YDL198C	0.185009	0.191553	0.434415	0.320035	0.352217	0.185078	0.396782	-0.323051	-0.149965
YDL197C	0.1412	0.616829	0.206949	0.41	0.375864	0.216782	0.631052	-0.288753	0.14
YDL196W	0.115217	-0.214298	0.0216975	-0.0958105	-0.040523	-0.49039	0.100035	-0.658753	-0.540798
YDL194W	-0.343218	-0.18258	0.13523	-0.476697	-0.425811	-0.223218	-0.07	-0.670421	-0.135379
YDL193W	0.0424753	0.266048	0.033463	0.03	0.423463	0.260035	0.178126	0.346048	-0.120421
YDL192W	-0.14	0.326464	0.330408	-0.224296	0.315009	0.315425	0.878257	0.355849	0.20523
YDL191W	0.163303	0.465702	0.0852166	-0.58	0.405217	0.300866	0.320139	0.432045	-0.0745755
YDL189W	-0.416947	-0.24	-0.247031	-0.240129	-0.094968	0.133463	0.337503	-0.205244	-0.120629
YDL188C	-0.294151	0.54	0.113303	-0.0724975	0.26	0.356935	0.139993	0.340139	0.0821251
YDL187C	0.18523	0.895702	-0.199861	0.305217	0.362475	-0.27	0.0069486	0.288257	0.501637
YDL186W	0.165078	1.23	0.30331	0.110035	0.6312	0.357503	0.225425	0.459119	-0.0352444
YDL185W	-0.404783	0.330035	-0.161182	-0.381743	-0.115015	0.00604813	0.368126	-0.179861	-0.6288
YDL184C	-0.159592	-0.164151	-0.344412	-0.597726	-0.775047	-0.194136	-0.08	0.233819	0.0904551
YDL183C	-0.0779955	0.651307	0.0652166	-0.298885	0.348953	0.0798712	0.346464	0.209993	0.11
YDL182W	0.110408	0.545078	0.419202	0.1	0.607503	0.326829	0.182475	0.604985	0.398302
YDL181W	0.274415	-0.173536	-0.00653704	0.16	0.231301	-0.00395187	0.145078	-0.00524445	-0.404783
YDL180W	0.271247	-0.119446	0.385702	0.231698	0.302274	0.216949	0.370312	0.0921251	0.375078
YDL179W	-0.408885	0.432125	-0.436181	-0.669709	-0.242998	-0.455945	0.4212	-0.883051	-0.364881
YDL178W	0.0852166	0.0401386	0.183463	0.0941895	0.454189	0.248818	0.340408	-0.221182	0.266048
YDL177C	0.306782	0.218139	0.1012	0.3	0.59	0.0150087	0.128126	0.263053	0.460961
YDL176W	-0.0030514	0.200139	0.440035	0.00957859	-0.0907975	0.101698	0.445119	-0.451182	0.218257
YDL175C	-0.0849913	0.272805	-0.176537	-0.228753	0.146949	-0.377525	0.0464638	-0.354412	-0.473952
YDL174C	-0.416802	0.274985	0.0952166	-0.474298	-0.599688	-0.0518744	-0.084922	-0.338693	-0.558681
YDL173W	0.317003	0.525078	0.347784	0.476048	0.695588	0.06	0.475702	-0.0618744	0.292274
YDL172C	0.116048	0.320312	0.525078	0.326048	0.498854	0.0416975	0.265009	0.172969	-0.0422161
YDL171C	-0.434968	0.345849	-0.559134	-0.551874	-0.542216	-0.309965	0.490408	-0.507195	-0.714298
YDL170W	0.0305544	0.490139	0.00503198	0.0767096	0.43355	-0.0447698	0.528818	-0.1688	0.23922
YDL169C	0.0398712	0.298818	0.350139	0.140554	0.350139	0.206464	-0.0447834	0.0781256	0.122084
YDL168W	-0.407955	0.520035	0.222475	-0.474783	0.211698	0.0911154	0.661247	-0.0142961	0.0617261
YDL167C	-1.07317	0.31523	-0.179965	-0.769965	-0.348302	-0.711588	0.478139	-0.186537	-0.434575
YDL166C	-0.306537	-0.0594456	-0.171861	-0.489861	-0.117195	-0.711588	0.102274	0.291247	0.175704
YDL165W	0.192217	0.331247	0.130312	0.123463	0.565217	0.235425	0.163463	0.481698	-0.0832178
YDL164C	-0.345585	-0.198753	-0.395244	-0.403536	-0.573536	-0.283536	-0.0586987	0.0858492	-0.517195
YDL163W	-0.0915882	-0.00395187	-0.066537	-0.0577255	-0.144296	-0.245811	-0.01	0.0450087	-0.171743
YDL162C	0.0816975	-0.0299653	0.0122745	-0.0277831	0.0712473	-0.0647834	-0.133536	0.385217	0.522045
YDL161W	-0.116181	0.0252166	-0.0150151	-0.127726	0.0208663	0.045078	-0.2	0.126949	-0.0890386
YDL160C	-0.129861	-0.134298	-0.134151	0.053463	0.150866	0.074415	-0.204783	0.245702	0.132125
YDL159W	-0.84078	0.67	-0.0199653	-0.48329	-0.532583	-0.351146	0.417503	-0.170484	-0.412583
YDL158C	-0.420798	0.272475	-0.246947	-0.333536	-0.471182	-0.304575	0.280866	0.199202	-0.323536
YDL157C	0.169993	-0.211588	-0.0618615	0.179579	-0.128948	-0.299688	-0.046537	-0.000797511	0.0901386
YDL156W	0.120035	0.328257	0.448126	0.200554	0.357002	0.295217	0.495588	0.0316975	0.466715
YDL155W	0.454055	0.228139	0.182805	0.411247	0.684189	0.206048	0.0401386	0.164985	0.313819
YDL154W	-0.420484	0.266048	0.242274	-0.255945	-0.219039	-0.354296	0.277784	0.171822	0.0155906
YDL153C	0.222475	-0.352497	-0.148753	0.0203119	0.00498492	0.043463	-0.10669	-0.0147834	0.600139
YDL152W	-0.0399653	-0.171874	0.0241895	-0.204991	-0.0939519	-0.0558105	-0.226697	-0.217083	-0.341874
YDL151C	-0.0845755	-0.258753	-0.149592	-0.358753	-0.279861	-0.3	-0.186181	-0.221182	-0.0632178
YDL150W	0.150312	-0.239134	0.101698	0.0200347	0.00208406	0.110866	-0.154575	-0.154298	0.291247
YDL149W	-0.0788	0.00418948	-0.144783	-0.314783	-0.194412	-0.115585	-0.294136	-0.122216	-0.084922
YDL148C	-0.469134	0.332475	-0.0970308	-0.486537	-0.315871	-0.217195	0.214953	-0.624412	-0.131182
YDL147W	0.234457	0.245425	0.155009	-0.0491337	0.611307	0.124985	0.0601386	-0.0666895	0.356048
YDL146W	-0.263051	0.553463	0.344985	-0.315811	0.275217	-0.0211824	0.365009	-0.387783	-0.0511458
YDL145C	-0.5788	0.433053	-0.0391337	-0.377525	-0.3088	-0.109688	0.352045	-0.279592	-0.401047
YDL144C	-0.171146	0.361307	0.0812473	-0.0347834	0.285078	0.0210524	0.470312	0.302805	-0.139039
YDL143W	-0.311757	0.332475	0.0912473	-0.228447	0.161247	-0.137525	0.0877839	0.145704	-0.105015
YDL142C	-0.148753	0.197503	0.227503	0.0758492	0.340139	0.225202	0.144985	0.77	0.740455
YDL141W	-0.283285	0.50166	0.0657017	-0.318753	0.106464	0.0270025	0.0822745	-0.114881	-0.591757
YDL140C	-0.425543	-0.0694456	-0.428447	-0.487955	-0.470129	-0.186181	0.00346296	-0.545585	-1.08997
YDL139C	0.1512	-0.0847834	0.0304085	0.191247	0.195849	-0.0222161	-0.254575	0.485702	0.0903119
YDL138W	-0.887726	0.279516	-0.42039	-0.565585	-0.303536	-0.00457549	0.202475	-0.403218	-0.626697
YDL137W	0.00670955	0.180139	0.0252166	-0.119134	0.200312	-0.0450151	-0.0399653	0.252274	0.616346
YDL136W	-0.00395187	0.0898712	-0.1	-0.0499653	0.190139	0.00646378	-0.0318744	0.571698	0.120312
YDL135C	0.0109614	-0.0594456	0.0250087	-0.204783	0.318126	-0.104298	-0.129134	0.195425	0.140969
YDL134C-A	-0.0504214	-0.737726	-0.717726	-0.389592	-0.939688	-0.542497	-0.725047	-0.319861	-0.163952
YDL134C	-0.094922	0.463463	0.26671	0.0660481	0.437503	0.192475	0.270139	0.62	0.03
YDL133W	-0.141743	0.425241	-0.0230514	-0.204991	-0.0875247	0.170139	0.326782	-0.239861	0.0467822
YDL133C-A	-0.119965	-0.534151	-0.310129	-0.414298	-0.412497	-0.526537	-0.908693	-0.371874	-0.391743
YDL132W	-0.293952	-0.14258	-0.00317088	-0.179965	0.0215533	0.115032	0.330139	-0.777783	-0.415047
YDL131W	-0.172469	0.689119	-0.191757	-0.368693	0.292217	-0.0490386	0.556782	-0.347525	0.0667096
YDL130W-A	-0.00353622	-0.178302	-0.150484	-0.289965	-0.465811	-0.26	-0.371182	-0.299861	-0.468302
YDL130W	0	0.275425	0.138126	0.0616975	0.326782	0.0128054	0.305702	0.0760481	0.359516
YDL129W	0.328818	0.281698	-0.0250151	0.196048	0.722475	0.215702	0.0595786	-0.280421	0.279993
YDL128W	0.211698	0.0708663	0.0812473	0.0454245	0.196949	0.105849	0.0722169	-0.188753	0.120866
YDL127W	0.112475	0.103463	-0.358693	0.220035	0.288953	-0.0787527	-0.129861	-0.109446	0.250554
YDL126C	-0.221861	0.156829	0.0730525	-0.213952	-0.129688	-0.159861	0.31	-0.109031	-0.144783
YDL125C	0.164415	#NUM!	-0.184298	-0.13329	0.349202	-0.0745755	0.316782	-0.16329	0.266782
YDL124W	0.105078	0.570408	0.180554	-0.236537	0.181307	0.0688176	0.175009	-0.413051	0.0715533
YDL123W	-0.131743	0.198818	-0.0845755	-0.07	0.206829	-0.225015	-0.664575	-0.60669	-0.301047
YDL121C	0.125009	-0.0111824	0.0464638	-0.138302	0.0954245	0.0112473	-0.102216	-0.139592	-0.238302
YDL120W	-0.168699	0.100866	-0.00249745	-0.167525	0.387503	-0.0847834	0.00500866	-0.171874	-0.170798
YDL119C	0.0960481	-0.0430514	-0.0611824	-0.181182	0.115078	0.00221694	-0.289446	-0.375543	-0.367525
YDL118W	-0.148948	-0.267195	0.0201386	-0.210484	0.165009	-0.0511824	0.0212473	-0.0195915	0.383053
YDL117W	0.250035	-0.204575	0.221698	0.0616975	0.126048	0.190139	-0.187783	-0.0241508	-0.025585
YDL116W	0.0452019	-0.283952	0.100554	0.0922169	0.390139	0.220554	-0.169134	0.238139	0.352569
YDL115C	0.145217	0.0660481	0.073463	-0.318753	0.195702	-0.00719457	-0.204922	-0.195811	0.209789
YDL114W	-0.0232904	-0.102497	0.120139	0.106949	0.432217	0.176048	0.109516	0.0608663	0.227503
YDL113C	0.2	-0.189039	0.0364638	-0.0947834	0.0395786	0.180035	-0.274922	-0.0124975	0.16523
YDL112W	0.0158492	-0.224298	-0.0630514	-0.0147834	0.200312	0.4412	-0.229134	-0.203952	-0.0818744
YDL111C	0.0841895	0.145217	0.209579	0.054415	0.305217	0.176949	-0.01	0.109579	-0.0925827
YDL110C	-0.0232178	0.0124753	0.0550087	0.06	0.316949	0.210139	0.0864638	-0.117783	0.380312
YDL109C	0.325078	-0.270484	0.117784	0.668139	0.316949	0.300866	0.140035	-0.190421	0.239579
YDL108W	-0.164922	-0.264575	-0.0283025	0.0350087	0.267784	0.234985	0.105078	-0.562497	-0.0499653
YDL107W	0.252217	-0.444298	0.00441497	-0.0991337	0.085078	0.111247	0.0622169	-0.372998	-0.0432178
YDL106C	0.08	-0.645945	-0.401874	-0.05	0.06	0.0268291	-0.326537	-0.318753	0.255425
YDL105W	0.326949	-0.2	0.179579	0.0654245	0.381247	0.181698	-0.147195	-0.0839184	0.166048
YDL104C	-0.194922	-0.156537	-0.0649913	0.0250087	0.414189	0.0528054	0.100139	-0.0150375	0.0141895
YDL103C	0.390139	-0.101146	0.265849	0.265217	0.455217	0.295702	-0.0299653	0.0370025	0.33
YDL102W	0.0252166	-0.36669	-0.112497	0.155425	0.371698	0.165849	0.210139	-0.240523	0.073463
YDL101C	0.321698	0.0803119	0.300408	0.448126	0.590139	0.291247	0.320554	0.121822	0.450139
YDL100C	-0.18329	0.157503	0.120866	0.352217	0.560554	0.208126	0.296464	0.0160481	0.0403119
YDL099W	0.406464	-0.167195	0.115217	0.360866	0.226464	-0.0391337	-0.364783	0.285009	0.352274
YDL098C	-0.23329	0.205009	-0.451743	0.0208663	0.302805	-0.245811	0.260139	-0.484575	-0.148178
YDL097C	0.245425	0.330866	0.0557017	0.0901386	0.319993	0.0564638	-0.0535362	0.0822745	0.0795786
YDL096C	0.0108663	-0.0735362	-0.126181	-0.0424975	0.155078	-0.193536	0.115217	-0.284575	-0.118693
YDL095W	0.221307	0.152805	0.226782	0.0560481	0.252274	0.296464	-0.0904214	0.125588	0.309516
YDL094C	-0.100007	0.155217	-0.0986929	0.226464	0.426949	0.000311894	0.290408	0.101698	0.41
YDL093W	-0.0847698	0.465217	-0.114922	-0.215585	-0.084922	0.302217	0.330312	0.430291	0.390969
YDL092W	-0.150484	0.0350087	-0.0575247	-0.016537	0.240312	-0.238302	0.0457017	-0.179134	-0.0109282
YDL091C	0.250866	0.194415	0.0401386	0.0599929	0.223819	0.491247	0.0150087	0.462274	0.115217
YDL090C	0.064415	0.215217	0.340866	0.131307	0.614415	0.452274	0.210554	0.167002	0.776949
YDL089W	0.230139	0.276464	0.224985	-0.0377831	0.324189	0.471247	0.108126	0.4412	0.300312
YDL087C	0.102217	0.286048	0.225588	-0.0230514	0.179516	-0.0100071	-0.0918615	0.354189	0.00330264
YDL086W	0.101247	0.341247	0.314189	0.295078	0.462475	0.225009	0.109579	0.527784	0.105849
YDL085W	0.476048	0.220961	0.380139	0.546949	0.525702	0.311698	0.352217	0.269516	1.42
YDL084W	-0.0130652	0.130554	0.0703119	0.318818	0.494055	0.285009	0.351247	0.42331	0.850139
YDL083C	0.463053	0.255849	0.276949	0.395704	0.304415	0.111247	0.152805	0.831115	0.788818
YDL082W	-0.238693	0.212805	0.106782	0.150139	0.581247	0.290035	0.0881385	-0.144151	0.7
YDL081C	0.341307	0.0928054	-0.174412	-0.0822161	-0.213171	-0.339134	-0.164151	-0.504151	0.16331
YDL080C	0.0130525	0.0969486	-0.0511458	0.362805	0.762217	0.208818	0.301307	0.290554	0.68671
YDL079C	0.261247	-0.108302	-0.0199653	-0.0142983	0.134415	0.0488176	-0.104298	0.182475	0.34
YDL078C	0.11742	-0.0149913	0.21	0.307503	0.445078	0.288126	0.182805	0.0854245	0.134415
YDL077C	0.335078	-0.115945	-0.0450151	0.0669486	-0.123051	0.00119997	0.260312	-0.572578	0.716935
YDL076C	-0.17	-0.0545755	-0.0845755	0.0741895	0.318126	0.152217	0.190139	-0.155811	0.124985
YDL075W	-0.0344121	-0.192998	-0.0711458	-0.285015	0.587417	-0.19258	0.212805	-0.3088	0.140035
YDL074C	0.295009	-0.408302	-0.209134	0.133463	0.113463	0.124415	-0.112497	0.107784	0.445702
YDL073W	0.0488542	0.00169754	0.0152019	-0.0944121	0.101247	0.229579	-0.227195	0.181301	0.39355
YDL072C	-0.0222161	-0.0907975	0.00119997	-0.014922	0.272217	0.190139	0.165704	0.382274	0.154189
YDL071C	0.166829	-0.0995916	-0.0430514	-0.124298	-0.187195	0.114415	-0.194991	0.540035	0.167784
YDL070W	0.342274	-0.0911824	-0.198693	0.281247	0.31	0.474985	0.109579	0.504415	1.15895
YDL069C	0.0101386	-0.0498614	-0.109965	-0.148753	0.160312	0.0813071	-0.325015	0.155217	0.259871
YDL068W	0.0115533	-0.0275247	-0.434151	-0.113218	0.0364638	-0.134991	0.0905544	0.367503	0.754189
YDL067C	0.0277839	0.00441497	-0.440798	-0.109039	-0.315945	0.182217	-0.196697	0.0812	0.438139
YDL066W	0.1812	0.22331	0.265425	0.363819	0.362805	0.440312	0.310866	0.407503	0.483463
YDL065C	0.100035	-0.214575	-0.177195	-0.204991	-0.094922	0.0252302	-0.514575	-0.00752469	0.403155
YDL064W	-0.0839184	-0.349446	-0.226537	-0.196537	0.00169754	-0.0232178	-0.310484	0.0952166	0.432969
YDL063C	0.115009	0.0104084	0.044415	-0.161182	0.102274	0.275849	-0.189861	0.343819	1.01213
YDL062W	-0.200523	-0.131182	-0.169688	-0.166537	-0.086537	-0.0287527	-0.289134	0.375078	0.16
YDL061C	0.0260481	0.120554	-0.185015	-0.139592	-0.503952	-0.535015	0.123463	-0.178753	-0.0977255
YDL060W	0.0950087	0.12331	0.0301386	0.332805	0.345217	0.268854	0.152805	0.392274	0.925702
YDL059C	0.362217	0.0101386	0.0957017	0.190866	0.198818	0.277503	-0.0635362	0.315425	0.745588
YDL058W	0.0208663	-0.159134	-0.228302	-0.333171	-0.00042141	-0.0345755	-0.114991	-0.443952	-0.0844121
YDL057W	0.0816975	-0.02	-0.04	0.0322745	0.154189	0.0108663	-0.0199653	-0.166537	0.464415
YDL056W	-0.158302	-0.0711824	-0.244783	-0.304991	-0.0645755	-0.0271946	0.274415	-0.229134	0.456949
YDL055C	0.248126	0.415078	0.296048	0.342274	0.465849	0.140554	0.196464	0.404055	0.976949
YDL054C	-0.00668954	0.219579	0.224985	0.0995786	0.450139	0.290408	0.238818	-0.318693	0.370139
YDL053C	0.317503	0.234189	-0.0666895	-0.0235362	0.0367096	0.01	-0.159446	-0.161757	0.390408
YDL052C	-0.0339519	0.0555879	0.0275025	0.0554245	0.320139	-0.00913374	0.27	-0.120484	0.321553
YDL051W	0.190554	0.552805	0.135425	0.206048	0.360866	0.160139	0.206048	-0.0118744	0.36331
YDL050C	0.170035	0.0998712	-0.0845755	0.152805	0.235702	-0.221146	0.196949	-0.0161812	0.339477
YDL049C	0.0781385	0.308126	0.0908663	0.123463	0.159871	0.312217	0.0558492	0.28	0.39523
YDL048C	0.221637	0.270408	-0.293051	0.0504085	0.0975025	0.0677839	0.891293	0.16	0.0409694
YDL047W	0.151698	0.351553	0.00584918	0.212805	0.195078	0.273053	0.230312	-0.0277255	0.845864
YDL046W	-0.486697	0.0681256	-0.584783	-0.430798	0.00221694	-0.573952	-0.131182	-0.36329	-0.478248
YDL045W-A	-0.174922	-0.324151	-0.314991	-0.333051	-0.412497	-0.353952	-0.383171	-0.569861	-0.160421
YDL045C	0.0568291	0.148818	-0.0547698	-0.0445755	0.0922169	0.270035	-0.0811458	0.225078	0.60671
YDL044C	-0.0647981	0.242805	0.0838188	-0.128302	0.224985	0.275078	0.290139	0.125704	-0.110129
YDL043C	-0.630484	0.0970025	-0.573536	-0.743952	-0.525811	-0.273325	-0.0411458	-0.601146	-0.754881
YDL042C	-0.0849913	0.0840555	0.190035	0.0424753	0.36	0.265078	0.17671	-0.164298	0.609516
YDL041W	-0.0430514	-0.0396881	0.0733105	-0.254783	-0.143952	0.0598712	-0.305015	0.0988542	0.16355
YDL040C	-0.253952	0.120139	0.134189	0.0952166	0.400139	0.305217	0.53	0.0781256	0.283155
YDL039C	0.127784	-0.183218	-0.309446	-0.244991	-0.329134	-0.211874	-0.440421	-0.0398614	-0.25329
YDL038C	0.108854	0.108818	-0.01	0.17	0.41	0.05	0.02	0.0877839	0.33331
YDL037C	0.205702	0.0469486	-0.194298	0.152217	0.0741895	-0.0898614	-0.404783	0.318126	0.29
YDL036C	0.2012	-0.117726	-0.0199653	0.436464	0.422805	0.240312	0.02	0.0667096	0.406048
YDL035C	-0.36	0.176464	-0.744922	-0.397195	-0.152497	-0.163952	0.136464	-0.512497	-0.155945
YDL034W	0.0950087	-0.113171	-0.280007	-0.00869289	-0.00996534	-0.190007	-0.158302	-0.0807975	0.0382566
YDL033C	0.312274	0.292217	0.246464	0.210866	0.37	0.131698	0.0675025	0.00381877	0.436829
YDL032W	0.0813071	-0.0632178	-0.194991	0.0257017	-0.0139519	-0.208302	-0.111861	0.0241895	-0.264783
YDL031W	0.138818	0.116464	0.110139	-0.0496881	0.0950087	0.120035	0.0513071	-0.545811	0.225425
YDL030W	0.034415	0.000138625	0.0875025	-0.04	0.185009	-0.0771946	-0.00395187	-0.289861	0.570139
YDL029W	0.290035	-0.034922	0.116048	0.137503	0.250866	0.198818	-0.148753	-0.135945	0.279871
YDL028C	-0.446117	0.0850087	-0.0294456	-0.229134	-0.109861	-0.264922	0.345217	-0.471146	0.650312
YDL027C	0.0860481	0.242217	0.0552166	-0.0998614	0.424985	0.174415	-0.428753	-0.214151	0.471553
YDL026W	-0.0398614	-0.179688	-0.282497	-0.321874	-0.162216	-0.247195	-0.0698614	-0.346537	0.255704
YDL025C	-0.0796881	0.120866	-0.0649913	-0.314783	0.0757017	0.0654245	-0.164575	0.0416975	-0.267783
YDL024C	-0.0932178	0.0254245	0.0233105	-0.148753	0.110035	0.111247	-0.195811	0.0088176	-0.0277831
YDL023C	-0.174991	-0.301757	-0.352497	-0.549965	-0.353536	-0.564922	-0.45329	0.0675025	-0.600484
YDL022W	-0.066537	0.00221694	0.0322169	-0.0945755	0.127503	0.130554	-0.173536	0.0367822	-0.0247698
YDL021W	-0.0942983	0.0108663	-0.129446	-0.277783	-0.00986138	0.0816975	-0.228753	0.0954245	-0.131743
YDL020C	-0.195811	-0.180007	-0.194298	-0.374991	-0.00395187	-0.084922	-0.334151	-0.0522161	-0.0375247
YDL019C	-0.217783	-0.210484	-0.123952	-0.206537	-0.203536	0.194415	-0.358302	0.147503	-0.29669
YDL018C	-0.176537	-0.130007	-0.0535362	-0.314991	0.0600347	-0.0230514	-0.125585	0.0604085	0.0267096
YDL017W	-0.139688	-0.19	-0.147195	-0.269965	-0.116537	0.0760481	-0.324991	0.117503	-0.0598614
YDL016C	-0.158753	-0.117525	-0.0742983	-0.254922	0.0492025	-0.100421	0.116048	0.171553	-0.0361168
YDL015C	0.03	-0.106537	-0.0583025	-0.149688	-0.0945755	-0.0147834	-0.220421	0.584985	0.117784
YDL014W	-0.0739519	-0.250421	-0.144991	-0.0399653	-0.114922	-0.00457549	-0.164298	0.259202	0.290139
YDL013W	0.110866	0.106048	-0.0158105	0.035078	0.000554447	-0.0571946	-0.309861	-0.109688	0.235009
YDL012C	-0.0141508	-0.511861	-0.0818744	-0.191874	-0.366537	-0.213952	-0.396537	-0.0987527	-0.138447
YDL011C	-0.143952	-0.0799653	-0.123536	-0.344991	-0.358753	-0.314575	-0.434881	-0.229861	-0.147783
YDL010W	-0.264922	-0.706697	-0.244783	-0.378753	-0.647195	-0.341182	-0.148447	-0.164575	-0.116697
YDL009C	-0.124991	-0.140421	-0.381874	-0.349965	-0.547783	-0.537783	-0.318885	-0.233051	-0.119688
YDL008W	-0.0539519	0.329051	-0.138302	-0.174783	-0.287195	-0.109861	-0.144575	0.0400347	0.00682912
YDL007W	-0.139861	0.0403119	-0.131874	-0.233952	-0.174783	-0.178693	-0.394991	-0.253051	0.240312
YDL006W	-0.102497	-0.466181	-0.199592	-0.318753	-0.212497	-0.289965	-0.184783	-0.154922	-0.0800071
YDL004W	-0.227726	-0.239965	0.000311894	-0.464783	-0.104783	-0.0796881	-0.165811	-0.171874	-0.123218
YDL003W	-0.0630514	-0.133065	-0.0499653	-0.414991	-0.2688	-0.0566895	-0.274922	-0.209965	0.228818
YDL002C	-0.287195	-0.60329	-0.229446	-0.629965	-0.314575	-0.249861	-0.275015	-0.291182	-0.201861
YDL001W	-0.094922	-0.321874	-0.199446	-0.47	-0.174783	-0.0396881	-0.488302	-0.0487527	-0.325585
YDR001C	-0.075585	0.0881256	0.0550087	-0.222497	0.0422745	0.0301386	-0.121874	-0.524151	0.0615533
YDR002W	-0.0177831	-0.241182	-0.024922	-0.404991	-0.294922	-0.205811	-0.2288	-0.334151	-0.368948
YDR003W	0.17671	0.149579	0.165078	0.0260481	0.111247	-0.0177831	-0.126537	-0.106697	0.22961
YDR004W	0.0867822	-0.0249913	0.315425	-0.0798614	0.108126	0.121698	-0.0477255	-0.0700071	0.00895264
YDR005C	0.191698	0.0458492	-0.0186929	-0.0895916	0.216949	0.0322169	-0.404575	-0.268753	0.0309614
YDR006C	-0.264575	0.235702	-0.587195	-0.445811	-0.664922	-0.656181	0.035078	-0.524575	-0.239709
YDR007W	-0.104783	-0.0191337	-0.404783	-0.0398614	-0.0386929	-0.314298	-0.289134	-0.0196881	-0.217525
YDR008C	-0.248302	-0.0566974	-0.660881	-0.451874	-0.541182	-0.943536	-0.433171	-0.436537	-0.768753
YDR009W	-0.0642983	0.465217	0.258675	0.121247	-0.157726	-0.26	-0.296181	0.105009	-0.0344121
YDR010C	-0.194922	0.332805	-0.204296	-0.154575	-0.393171	-0.824991	-0.0998614	0.184055	-0.364798
YDR011W	-0.519446	-0.00931205	-0.869134	-0.619861	-0.663171	-0.672497	-0.0799653	-0.408302	-0.395811
YDR012W	-0.0645755	0.0312473	0.374415	0.106048	0.0403119	0.187503	0.363198	0.169871	-0.204575
YDR013W	-0.19477	0.105009	-0.429965	-0.247783	-0.114922	-0.673536	0.993858	0.101247	-0.477955
YDR014W	-0.169688	-0.0232178	0.0304085	-0.257783	-0.056537	-0.184298	-0.137525	0.0950087	-0.153536
YDR015C	-0.0586929	0.0800347	-0.61	-0.154991	-0.154991	-0.483536	-0.307525	-0.0691337	-0.241588
YDR016C	-0.414922	-0.117726	-0.565811	-0.319861	-0.469965	-0.664991	-0.265945	-0.212497	-0.559688
YDR017C	-0.224991	-0.0332852	-0.673536	-0.339446	-0.494991	-0.449134	-0.161146	-0.29	-0.316181
YDR018C	0.211307	0.0869486	0.258257	0.0154245	0.055078	-0.259688	-0.0549913	-0.0775247	-0.327783
YDR019C	0.0738188	0.462805	0.235217	0.0557039	0.340035	0.24	0.05	-0.199039	0.0957017
YDR020C	0.0658492	0.344415	0.118126	-0.00996534	0.176048	-0.0994456	0.0812473	-0.274296	-0.411146
YDR021W	0.0908663	0.375425	0.176464	0.252217	0.165702	0.0212473	-0.0899653	-0.281743	0.0254245
YDR022C	-0.0258105	0.191247	0.139579	-0.21	0.128818	-0.289446	0.0603119	-0.28	-0.379446
YDR023W	0.138818	0.200312	0.291698	0.290554	0.310312	0.136048	0.115702	0.0960481	0.272045
YDR024W	0.0369486	-0.194783	-0.0198614	-0.359688	-0.122216	-0.319965	-0.110421	-0.297726	-0.0329975
YDR025W	0.1012	-0.0471946	0.0675025	-0.119688	0.192274	0.0952166	0.0603119	-0.222216	-0.232997
YDR026C	0.09	-0.28	0.109579	-0.0847834	-0.00944555	0.0568291	-0.00830246	0.0228054	0.079516
YDR027C	-0.108693	-0.0918744	-0.0239519	-0.0991337	-0.102216	-0.215811	0.185078	-0.438753	0.225119
YDR028C	-0.521874	0.0540555	-0.797955	-0.786537	-0.737726	-0.808447	0.132475	-0.724412	-0.455945
YDR029W	0.00999288	-0.354136	-0.30477	-0.134298	-0.254991	-0.307195	-0.0830514	-0.380007	-0.274798
YDR030C	-0.427525	-0.162998	-0.860421	-0.409446	-0.840881	-0.429039	-0.234151	-0.554922	-0.44669
YDR031W	-0.151146	-0.198753	-0.464991	-0.319861	-0.530421	-0.489965	-0.289039	0.202805	-0.572497
YDR032C	-0.0671946	-0.298693	0.0164638	0.145849	-0.367525	-0.0930514	-0.189965	0.055078	0.0629692
YDR033W	0.126048	-0.247783	-0.0966895	-0.036537	-0.249039	-0.0777831	-0.368693	0.320866	-0.279688
YDR034C	-0.252497	-0.326697	-0.545811	-0.374922	-0.768948	-0.264881	-0.357726	-0.254151	0.00475555
YDR034C-A	-0.02	-0.718302	-0.71329	-0.313536	-1.02986	-0.733536	-0.970007	-0.309688	-0.0104214
YDR034W-B	-0.256537	-0.728447	-0.686537	-0.544783	-1.38743	-0.654296	-1.10612	-0.644298	-0.251861
YDR035W	0.155009	-0.415945	-0.399134	-0.167783	-0.632497	-0.27669	-0.465015	0.251247	-0.487195
YDR036C	0.0252166	-0.417783	-0.154412	-0.0418744	-0.47329	-0.108693	-0.393051	0.0977839	0.242045
YDR037W	0.0377839	-0.174991	-0.218753	-0.0747834	-0.494298	0.0100347	-0.3988	0.554189	-0.234922
YDR038C	-0.054922	-0.604575	-0.294783	-0.0391337	-0.525585	-0.107195	-0.559134	-0.0141508	0.25355
YDR039C	0.0388542	-0.508302	-0.284991	-0.0896881	-0.654783	0.0275025	-0.673218	-0.0875254	-0.0149913
YDR040C	-0.374922	-0.383536	-0.790484	-0.367525	-0.909134	-0.466181	-0.51258	-0.496537	-0.309134
YDR041W	-0.114136	-0.00353622	-0.119134	-0.284991	-0.193536	-0.361182	-0.327195	-0.0825804	-0.176947
YDR042C	0.135849	-0.114575	0.145009	-0.0635362	-0.04	0.0201386	-0.211146	-0.29	0.00445741
YDR043C	0.295425	0.0567822	0.0854245	0.0528054	0.256949	0.03	0.00500866	-0.26669	0.0369348
YDR044W	0.198126	0.0205544	0.394189	0.216464	0.250035	0.119579	0.0622745	0.0138188	0.177003
YDR045C	0.148126	0.174189	-0.267195	0.0624753	0.114985	-0.268302	-0.0858105	-0.2388	0.177417
YDR046C	0.0403119	-0.166537	0.283463	-0.0144121	0.0408663	-0.0222161	0.035078	-0.439134	-0.0935362
YDR047W	0.119579	0.0257017	0.114189	0.0916975	0.334415	-0.0699653	-0.0735362	-0.374922	-0.105047
YDR048C	0.0304085	-0.228693	-0.139446	-0.0891337	-0.154783	-0.394922	-0.100484	-0.0988	-0.00353622
YDR049W	0.0888176	-0.142497	0.0228054	0.0603119	0.179516	-0.149861	-0.430007	-0.159446	0.0612473
YDR050C	0.156048	0.174985	0.225009	-0.0499653	0.340035	0.0012473	-0.0404214	-0.387525	-0.1288
YDR051C	0.0699929	0.124985	0.0654245	-0.182497	0.2212	-0.0199653	-0.218447	-0.324298	0.45
YDR052C	0.157784	-0.104991	0.205425	-0.128753	0.11	-0.164298	-0.184575	-0.307525	-0.0383025
YDR053W	0.116949	-0.227955	-0.0630514	-0.253051	0.227784	-0.0847834	-0.325945	-0.406537	-0.16
YDR054C	-0.0983025	-0.159592	0.246464	-0.188302	0.145217	0.0564638	-0.323952	0.224055	-0.101874
YDR055W	0.0652302	0.176782	0.0352166	-0.0224975	0.156949	0.055078	-0.121182	0.103303	-0.100129
YDR056C	-0.179446	-0.0341508	0.0901386	-0.0891337	0.0888542	-0.307783	-0.249861	0.365864	0.335238
YDR057W	0.0688542	-0.065585	-0.0586929	0.065078	0.0605544	-0.103952	-0.571874	0.14355	0.0910524
YDR058C	-0.0150151	-0.182216	0.122805	-0.309861	0.0881385	-0.199446	-0.43	-0.0832178	-0.409965
YDR059C	-0.0586929	0.197784	0.0660481	-0.0991337	0.0288542	0.0208663	-0.114991	0.148257	-0.162216
YDR060W	-0.129688	-0.159688	-0.513218	-0.259446	-0.579031	-0.112497	-0.442216	-0.249592	-0.43669
YDR061W	-0.00581052	-0.00415082	0.0912473	3.47e-05	0.0769486	-0.0871946	-0.374922	0.15	0.13523
YDR062W	0.0513071	-0.225015	0.300312	0.106949	-0.0442983	-0.119134	-0.65	0.199516	-0.0535362
YDR063W	-0.132997	0.0467096	-0.334991	-0.218753	-0.044922	-0.631874	-0.483051	-0.221146	-0.283218
YDR064W	-0.0200071	-0.339039	0.0941895	-0.0898614	0.00130711	-0.102497	-0.446537	0.127003	0.122217
YDR065W	0.0695786	-0.610798	-0.188753	-0.279688	-0.0545755	-0.345015	-0.612497	-0.322216	-0.104412
YDR066C	-0.159446	-0.103536	-0.00492202	-0.175047	0.400139	-0.285015	-0.133051	0.136782	-0.0745755
YDR067C	-0.103952	-0.385811	-0.055585	-0.27669	0.0608663	-0.168302	-0.483218	-0.0477255	-0.0877831
YDR068W	-0.1288	-0.379134	-0.0147834	-0.191146	0.305217	-0.0618744	-0.344151	0.147503	-0.0524975
YDR069C	-0.0598614	0.0458637	0.155702	-0.0794456	0.232217	0.0109614	-0.164922	-0.118693	0.250312
YDR070C	-0.340484	-0.34	-0.0977831	-0.279592	-0.142497	-0.217783	-0.0841508	0.025078	-0.557195
YDR071C	-0.0347834	-0.254783	0.0912	-0.23669	-0.0445755	-0.164151	-0.521182	0.10331	0.182274
YDR072C	0.0268291	-0.204783	0.000554447	0.0724746	0.335009	0.0101386	-0.144298	0.105217	0.099516
YDR073W	-0.0147834	0.0233105	-0.00353622	-0.388302	0.249871	-0.254575	-0.124296	-0.223952	-0.40669
YDR074W	0.0867822	-0.0898614	0.0454245	0.240554	0.406949	0.0252166	-0.129134	0.0516975	0.0564638
YDR075W	0.102274	-0.159446	-0.0947834	-0.295585	0.0501386	-0.238302	-0.259965	-0.0700071	-0.279446
YDR076W	-0.158753	-0.495811	-0.104991	-0.015585	0.0616975	0.0303119	-0.287726	0.170139	0.0108663
YDR077W	-0.0639519	-0.847525	-0.193051	-0.393051	-0.0641508	-0.279965	-0.629861	-0.14	0.0467822
YDR078C	-0.0886929	-0.459688	-0.32477	-0.138302	-0.128693	-0.347726	-0.445811	0.0588542	-0.0947698
YDR079W	-0.0345755	-0.918753	-0.414922	-0.173051	-0.494151	-0.767525	-0.779031	-0.0958105	-0.461182
YDR080W	-0.184922	-0.171182	-0.608753	-0.349688	-0.564922	-0.613952	-0.674783	-0.30669	-0.354575
YDR081C	-0.00719457	-0.329861	-0.149688	-0.0411824	-0.0510474	-0.272497	-0.330421	-0.00581052	-0.2
YDR082W	-0.243952	-0.0818744	-0.38329	-0.202497	-0.130484	-0.328302	0.0516975	-0.183171	-0.382497
YDR083W	0.00441497	-0.248302	-0.272497	-0.0211824	0.0154245	-0.321861	-0.341874	-0.0111824	-0.284298
YDR084C	0.023463	0.129993	-0.187525	-0.0332904	-0.0722161	-0.174783	-0.248948	-0.065585	-0.533218
YDR085C	-0.0498614	0.0669486	-0.0483025	0.0503119	0.250408	-0.0598614	-0.124991	0.131307	-0.0349913
YDR086C	-0.024922	-0.694298	-0.545811	-0.234783	-0.694412	-0.623218	-0.668302	-0.257195	-0.234575
YDR087C	0.0252166	-0.31669	-0.283536	-0.139446	-0.188302	-0.391874	-0.299134	0.101247	-0.17669
YDR088C	-0.419965	-0.608948	-0.441874	-0.389861	-0.819592	-0.387783	-0.0458105	-0.0861812	-0.207726
YDR089W	0.0354245	-0.251874	-0.347195	0.131698	-0.254298	-0.0731709	-0.350421	0.23523	0.175704
YDR090C	-0.464798	-0.302216	-0.229592	-0.149039	0.0441895	0.07	-0.229861	-0.0411458	-0.114881
YDR091C	0.126949	-0.21	-0.050484	-0.0587527	0.00500866	-0.04	-0.359134	0.000554447	0.0488176
YDR092W	0.0241895	-0.203051	0.0457017	0.0288542	0.216782	0.130554	-0.0545755	-0.0791337	-0.186181
YDR093W	-0.189965	-0.269446	-0.477783	-0.305015	-0.818302	-0.414575	-0.135585	-0.0707975	-0.450421
YDR094W	-0.131146	-0.32	-0.209446	0.0168291	-0.244298	-0.0342983	-0.0935362	-7.12e-06	-0.599039
YDR095C	-0.0498614	-0.107783	-0.217783	-0.328302	-0.529688	-0.234783	-0.128693	-0.57	-0.220484
YDR096W	-0.223952	-0.133536	-0.674298	-0.528753	-0.529688	-0.434575	0.03	-0.159592	-0.348302
YDR097C	-0.307726	-0.244783	-0.467783	-0.539446	-0.945015	-0.303218	-0.120421	-0.288302	-0.604991
YDR098C	-0.0975247	-0.516947	-0.699592	-0.158693	-0.774991	-0.287195	-0.1888	-0.0371946	-0.275015
YDR099W	-0.214296	-0.179965	-0.573171	-0.512497	-0.902497	-0.38669	-0.169861	-0.411874	-0.535585
YDR100W	0.0412	-0.634298	-0.554575	-0.0944121	-0.604575	-0.354783	-0.189592	-0.066537	-0.499446
YDR101C	0.135217	-0.136537	-0.268693	-0.0449913	-0.224298	-0.036537	-0.188302	0.0516975	-0.00415082
YDR102C	-0.103536	-0.604991	-0.620421	-0.0635362	-0.921861	-0.299446	-0.331146	-0.00321779	-0.219446
YDR103W	-0.0949913	-0.04	-0.545015	-0.294783	-0.887195	-0.441182	-0.190484	-0.0787527	-0.470881
YDR104C	-0.518699	0.185704	-0.539688	-0.453536	-0.65	-0.420421	-0.0804214	-0.14477	-0.63
YDR105C	-0.126537	-0.303051	-0.338693	-0.228753	-0.699592	-0.244151	-0.066537	-0.0718744	-0.711874
YDR106W	-0.117726	-0.481182	-0.473536	-0.0304214	-0.424991	-0.0286929	-0.451588	0.116082	-0.415945
YDR107C	-0.484151	0.0941895	-0.570421	-0.428753	-0.944991	-0.664881	0.0120452	-0.0477255	-0.632216
YDR108W	-0.331874	0.321698	-0.589446	-0.297783	-0.309446	-0.453218	-0.174991	-0.220523	-0.401874
YDR110W	-0.489134	1.0757	-0.344922	-0.0930514	0.0516975	-0.209688	0.172217	-0.125244	-0.349688
YDR111C	-0.165015	0.755009	-0.0995916	0.14331	0.0803119	-0.109861	0.126949	-0.104575	-0.364881
YDR112W	-0.147195	0.35	-0.42477	-0.219861	-0.0296881	-0.283536	0.0950087	0.0738832	-0.647195
YDR113C	-0.0230514	0.225704	-0.119446	-0.00968811	0.140035	0.0224753	-0.0642983	0.135702	-0.224298
YDR114C	-0.0811458	0.110312	-0.151874	-0.15477	0.111247	-0.358693	0.200035	0.130866	-0.224922
YDR115W	0.04	0.193463	-0.264151	-0.447195	-0.179965	-0.478693	0.0410524	-0.349861	-0.367783
YDR116C	-0.254991	0.0681256	-0.244575	-0.149688	0.0668291	-0.0877831	0.0812473	0.0238188	-0.104298
YDR117C	0.07	0.286949	0.154189	0.108126	0.35	0.0567822	0.0716975	-0.311874	-0.12
YDR118W	-0.0345755	0.136464	0.101247	0.130866	0.377503	0.22	0.0975025	0.1212	-0.249446
YDR119W	-0.278693	0.152217	-0.154783	-0.385811	-0.295585	-0.364922	-0.00415082	-0.464783	-0.548302
YDR120C	-0.637525	0.210312	0.0503119	-0.237525	0.0712473	0.0199929	0.274189	-0.269592	-0.382497
YDR121W	-0.139688	0.155217	-0.203218	-0.269134	-0.0139519	-0.219039	0.161698	-0.513051	-0.424991
YDR122W	0.536346	0.00558789	-0.419965	-0.46669	-0.448302	-0.336537	-0.00581052	-0.414296	-0.605945
YDR123C	0.0503119	-0.0971946	-0.0811824	-0.324922	0.140035	-0.00488091	-0.233051	-0.414298	-0.404783
YDR124W	-0.0286929	0.0909614	0.0112473	-0.0232178	0.429579	-0.0147834	0.0400347	-0.399965	-0.353952
YDR125C	0.106782	-0.0141508	-0.07	-0.164298	0.15331	-0.174575	-0.209134	-0.288753	0.0641895
YDR126W	-0.168302	-0.224575	-0.159592	-0.0804214	0.128818	-0.239446	-0.225015	-0.0130514	-0.208753
YDR127W	-0.287525	-0.319134	-0.284922	-0.0987527	-0.877195	-0.259446	-0.306845	0.0408663	-0.351861
YDR128W	-0.164575	-0.0283025	-0.398753	-0.459861	-0.459965	-0.209446	-0.267195	0.0281256	-0.525811
YDR129C	0.0788176	0.0350087	0.0269486	0.00500866	0.0675025	-0.0711824	-0.234298	0.122217	-0.12669
YDR130C	-0.147195	-0.398447	-0.193218	-0.272497	0.0568291	-0.225585	-0.323536	0.0658492	-0.219965
YDR131C	-0.257783	-0.262583	-0.164783	-0.224922	-0.313952	-0.429965	-0.124151	-0.107783	-0.537726
YDR132C	-0.278753	-0.23329	-0.449688	-0.383952	-0.453952	-0.409446	-0.376537	-0.0388	-0.663952
YDR133C	-0.0571946	-0.353065	-0.418753	-0.174991	0.0352166	-0.535811	-0.31258	0.0903119	-0.573536
YDR134C	-0.314298	-0.295811	-0.434922	-0.339861	-0.176537	-0.519688	-0.216537	-0.107525	-0.775585
YDR135C	-0.202497	-0.188948	-0.509134	-0.415015	-0.624922	-0.411874	-0.524412	-0.0445755	-0.646537
YDR136C	-0.177195	-0.203536	-0.289446	-0.324922	-0.0610474	-0.221874	-0.279861	0.084415	-0.497726
YDR137W	-0.144922	-0.320421	-0.0239519	-0.111874	0.150554	0.126949	-0.145015	0.0808663	-0.250302
YDR138W	-0.0139519	-0.221861	-0.0330514	-0.278447	0.249202	-0.181146	-0.136181	0.0954245	0.0138832
YDR139C	0.0757017	-0.0618744	-0.0511824	-0.206537	0.000866261	-0.249688	-0.0224975	-0.194922	-0.131146
YDR140W	-0.0458105	-0.148948	0.127503	-0.0104214	0.335702	0.176829	1.04882	0.0441895	-0.220484
YDR141C	-0.344412	0.0898712	-0.347726	-0.482216	-0.569688	-0.369965	0.0375025	-0.119965	-0.307525
YDR142C	0.00957859	-0.251874	0.105078	0.013463	0.203463	0.0805544	0.00169754	-0.110421	-0.0866895
YDR143C	-0.0377831	0.105217	0.136048	-0.121182	0.119516	-0.133536	-0.133536	-0.393952	0.099516
YDR144C	-0.119688	0.0357017	0.145217	0.110312	0.194415	0.462045	-0.0224975	0.136464	-0.0047981
YDR145W	0.181247	-0.379688	-0.0699653	-0.0730514	-0.046537	-0.298753	-0.417726	-0.206537	0.0428054
YDR146C	-0.237195	-0.148693	-0.249965	-0.519134	-0.269965	-0.179592	-0.202497	-0.244783	-0.274298
YDR147W	0.0908663	-0.274922	-0.00353622	-0.304575	0.0512473	0.0552166	-0.699446	-0.339861	-0.0277831
YDR148C	0.0750087	-0.218753	0.145849	-0.074922	0.250408	0.260408	-0.0747834	-0.00457549	0.186782
YDR149C	0.252217	-0.234575	0.110554	-0.0304214	0.0428054	0.121698	-0.221182	-0.289965	-0.0749913
YDR150W	0.0195786	-0.460484	-0.244298	-0.0998614	-0.199965	-0.303952	-0.0277831	0.276048	-0.208753
YDR151C	0.0101386	-0.29258	-0.0949913	-0.224922	0.135425	0.100312	-0.333051	0.127503	-0.131182
YDR152W	-0.101874	-0.278693	-0.184991	-0.259688	-0.0042983	0.0100347	-0.359861	0.0333105	-0.131757
YDR153C	0.0657017	-0.247726	0.0422169	-0.0649913	0.167503	0.177503	-0.291146	0.312274	-0.144151
YDR154C	-0.104575	-0.260421	0.0275025	-0.0745755	0.075078	-0.0149913	-0.171874	0.0709614	-0.154296
YDR155C	0.0528054	0.0138188	0.035078	-0.0483025	0.0712473	-0.0818744	-0.144798	0.176464	-0.304575
YDR156W	-0.0271946	-0.254151	-0.254991	-0.0399653	0.0504085	-0.239965	-0.224298	0.0649849	-0.361182
YDR157W	0.075078	-0.254296	-0.324922	-0.08	-0.108302	-0.39	-0.334881	0.166048	-0.319688
YDR158W	0.0995786	0.0357017	-0.03	0.0808663	0.185702	0.305702	-0.19477	0.202217	0.0088176
YDR159W	-0.244412	-0.200798	-0.369861	-0.402497	-0.299039	-0.0747981	-0.222509	-0.123952	-0.379965
YDR160W	-0.115811	-0.444575	-0.373952	-0.119861	0.00812557	0.154055	-0.356537	-0.084922	-0.225015
YDR161W	0.147503	-0.214991	-0.229861	-0.189965	-0.074922	-0.0645755	-0.529861	0.254189	-0.257195
YDR162C	-0.0194456	-0.422497	-0.178753	0.0758492	0.00500866	-0.0735362	-0.699134	-0.0349913	-0.131861
YDR163W	-0.105585	-0.362497	-0.428693	-0.205585	-0.124575	-0.228753	-0.724298	-0.414922	-0.0218615
YDR164C	-0.202998	-0.1688	0.0803119	0.260961	0.105217	-0.104783	0.0684194	-0.930421	-0.122873
YDR165W	0.375009	-0.294922	-0.234298	0.185009	0.100866	0.155217	-0.499134	0.0747556	0.660961
YDR166C	-0.529965	-0.109134	-0.569861	-0.609446	-0.513051	-0.343536	0.157784	-0.244922	-0.583536
YDR167W	0.0441895	0.0408663	-0.134575	-0.169446	-0.0298614	0.0108663	-0.326181	-0.511182	-0.275585
YDR168W	-0.159688	-0.364922	-0.164575	-0.0490306	-0.0711458	-0.10258	-0.140007	-0.261146	0.125032
YDR169C	0.0300347	-0.234991	-0.328302	0.0052166	-0.0345755	-0.165811	-0.389861	-0.388753	0.00500866
YDR170C	-0.138302	-0.409134	-0.436537	-0.359861	-0.444922	-0.154922	-0.4388	-0.320421	-0.221874
YDR170W-A	0.111307	-0.535811	-0.718753	0.0308663	-0.567195	-0.304991	-0.396537	-0.06	0.1312
YDR171W	0.0824746	0.190312	-0.660129	0.0688542	-0.394783	0.722084	-0.268302	-0.521874	-0.129592
YDR172W	0.139871	-0.215585	-0.331874	0.22	-0.111182	-0.00669736	-0.00321779	0.455864	0.721822
YDR173C	-0.0547698	0.0381385	-0.614922	-0.0298614	-0.339861	-0.0911824	-0.21	-0.0984467	0.0281256
YDR174W	-0.13645	-0.262216	-0.184298	0.269202	-0.355811	0.0503119	-0.0945755	0.342969	-0.390129
YDR175C	-0.178447	-0.254783	-0.234298	-0.09	-0.334298	0.0464638	-0.132216	-0.0530514	-0.171146
YDR176W	-0.599446	0.0699929	-0.334151	-0.463051	-0.517726	-0.0493121	0.272274	-0.193285	0.00346296
YDR177W	-0.0877255	-0.187195	-0.274575	-0.295811	-0.451874	-0.150421	-0.217783	0.214985	-0.0358105
YDR178W	-0.22258	-0.439031	-0.499688	-0.191146	-0.379134	-0.277783	-0.131874	0.205849	-0.454575
YDR179C	-0.131874	-0.327195	-0.449861	-0.424151	-0.619134	-0.247195	-0.25	0.0828054	0.0905544
YDR179W-A	-0.0447834	-0.406537	-0.179446	-0.344991	-0.324575	-0.0442983	-0.397783	-0.239688	0.42
YDR180W	-0.527525	-0.19669	-0.531861	-0.599134	-0.593051	-0.268693	0.144189	-0.168302	0.02
YDR181C	0.00227448	-0.274298	-0.0596881	-0.37669	-0.330484	0.38	-0.145015	-0.0877831	-0.00903859
YDR182W	-0.0458105	-0.580421	-0.204991	0.0969486	-0.0704214	0.110035	-0.554575	0.126949	0.513053
YDR183W	-0.116537	-0.404412	-0.489965	-0.53669	-0.429965	-0.20669	-0.213051	0.023463	0.20671
YDR184C	-0.0111458	-0.47	-0.333051	-0.0477831	-0.212497	0.0899929	-0.269861	0.155849	0.443198
YDR185C	-0.0130514	-0.232216	-0.0745755	-0.1688	-0.0830514	0.0449527	-0.289688	0.163463	0.960955
YDR186C	-0.771325	-0.273218	-0.201874	-0.188302	-0.353051	-0.0647834	0.133819	-0.197525	0.108819
YDR187C	0.29	0.145009	-0.309861	-0.0647834	-0.0783025	-0.251146	-0.0483025	-0.24645	-0.0375254
YDR188W	-0.0531709	0.24523	0.0501386	0.464189	0.382274	0.240139	0.462274	0.162969	0.783463
YDR189W	-0.478302	-0.225811	-0.539965	-0.361874	-0.36258	-0.108753	0.208126	-0.23258	-0.374412
YDR190C	-0.723051	0.1112	-0.78039	-0.614298	-0.759592	-0.0358105	0.428953	-0.622216	-0.296181
YDR191W	0.0712	0.245078	-0.228693	-0.119592	-0.0841508	-0.12669	-0.0291337	-0.310484	-0.0494456
YDR192C	-0.820129	0.394415	-0.42477	-0.113051	-0.554151	-0.167783	0.598818	-0.21258	-0.197726
YDR193W	-0.356181	-0.287726	-0.661047	-0.511047	-0.514783	-0.123051	0.245119	-0.412583	-0.617031
YDR194C	-1.11875	-0.0741508	-0.429965	-0.42258	-0.989134	-0.507525	0.760035	-0.317783	-0.443536
YDR195W	0.12331	0.0268291	-0.046537	-0.152497	0.206048	0.248854	0.208243	-0.344298	0.0409694
YDR196C	0.0716975	-0.164783	-0.0871946	0.0357017	0.200866	0.0201386	0.150035	0.337491	0.093463
YDR197W	#NUM!	-0.0198614	-0.0850151	-0.0242983	-0.0186929	0.0728054	0.184985	-0.124151	0.255588
YDR198C	-0.411047	-0.00499134	-0.0611824	-0.0547834	-0.0483025	-0.163065	0.262274	0.278854	-0.339134
YDR199W	0.0195786	-0.0191337	-0.379446	-0.24477	-0.419688	-0.254991	-0.195811	0.0600347	-0.169688
YDR200C	0.100035	-0.0242983	-0.129446	0.195702	-0.0250151	0.219579	0.191307	0.322569	0.95961
YDR201W	-0.370007	-0.138693	-0.332497	-0.480129	-0.481743	-0.205811	0.200035	-0.108948	0.157491
YDR202C	-0.534151	0.0816975	-0.470007	-0.776537	-0.534298	-0.218693	0.38355	-0.436181	-0.384575
YDR203W	-0.194298	-0.250421	-0.479965	-0.370421	-0.572497	-0.411743	-0.204298	0.00441497	-0.00258043
YDR204W	0.1112	-0.184783	-0.155015	0.258854	0.035078	0.175425	0.0813013	0.112475	0.135217
YDR205W	-0.284991	-0.0647834	-0.419965	-0.157525	-0.512997	-0.395811	-0.0711458	-0.204575	-0.143218
YDR206W	-0.525811	-0.224151	-0.68329	-0.361861	-0.777525	-0.257195	0.1412	-0.429134	-0.645811
YDR207C	-0.467783	0.225849	-0.851861	-0.499446	-0.86	-0.459446	-0.0277831	0.138257	-0.207726
YDR208W	-0.579446	-0.364412	-0.84258	-0.529446	-1.32752	-0.645047	-0.0345755	-0.180798	-0.653285
YDR209C	0.0950087	-0.0983025	-0.754991	-0.0330514	-0.583051	-0.537031	-0.384783	0.321698	0.000961414
YDR210W	0.0652166	-0.324575	-0.974412	0.130312	-0.889861	-0.755015	-0.797783	0.175588	0.128257
YDR211W	-0.778948	0.735238	-0.824798	-0.993952	-1.07945	-0.786697	1.22559	-0.838948	-0.713939
YDR212W	0.290312	0.29331	-0.604296	0.320035	-0.0447834	-0.0824975	0.0241895	-0.154991	0.415588
YDR213W	0.407503	0.840554	-0.145811	0.100554	0.0312	0.0649849	0.265009	-0.273218	0.150312
YDR214W	0.325425	0.594189	-0.00499134	0.567503	0.391698	0.0581256	0.146782	0.176935	0.505217
YDR215C	0.125425	0.0513071	-0.0749913	0.0775025	-0.354922	-0.0971946	-0.00996534	-0.393218	-0.2888
YDR216W	-0.448302	-0.49	-0.294783	-0.190523	-0.429446	-0.779446	0.16742	0.165119	-0.238948
YDR217C	-0.484991	-0.18258	-0.799592	-0.616537	-0.671861	-0.324991	0.136048	-0.678948	-0.751047
YDR218C	-0.886537	0.0857039	-0.547783	-0.470484	-0.61	-0.185015	0.755119	-0.300523	-0.243218
YDR219C	-0.394298	0.093463	-0.448753	-0.547525	-0.507783	-0.255015	0.125217	-0.613218	-0.657726
YDR220C	-0.759688	-0.357783	-0.854298	-0.578302	-1.11329	-0.819688	0.0767822	-0.316537	-0.481182
YDR221W	-0.312216	0.152475	-0.0591337	-0.285945	-0.345585	-0.239965	0.435217	-0.484922	-0.139446
YDR222W	0.265078	-0.0141508	-0.0635362	0.5	0.452475	0.345702	-0.149134	0.51	0.712475
YDR223W	0.295217	-0.165811	0.0167822	0.0964638	0.265009	0.236829	-0.108753	0.347784	0.97
YDR224C	0.2	0.0381256	-0.374991	-0.19	-0.0694456	-0.0711824	-0.124783	0.103198	0.494756
YDR225W	0.160139	0.0350087	-0.108302	0.0288542	-0.236537	-0.160798	-0.0947834	0.373463	0.00670955
YDR226W	0.346464	-0.0630514	0.110866	0.366949	0.335217	0.336949	0.110554	0.264985	0.295078
YDR227W	-0.393051	-0.0596881	-0.308302	-0.454412	-0.428447	-0.205015	-0.00653704	-0.0311824	-0.400484
YDR228C	-0.287525	-0.125047	-0.164412	-0.14669	-0.165811	0.116949	0.342475	-0.137525	-0.0017434
YDR229W	0.265588	-0.0383025	-0.0894456	-0.173051	-0.15	-0.11669	0.229202	0.269871	0.253125
YDR230W	0.0901386	0.126949	0.0801386	0.16	0.0122169	0.101307	0.258854	-0.0977255	-0.253051
YDR231C	0.291247	0.370554	0.17	0.0595786	0.149993	0.13	0.147503	0.215864	0.478953
YDR232W	-0.00353622	-0.00249745	0.188126	0.339516	-0.0195915	0.188854	0.501698	0.0457017	0.0088176
YDR233C	0.382217	0.240139	0.0664638	0.170312	0.320408	0.340554	0.0667822	0.408139	0.595849
YDR234W	0.19	-0.0566974	0.00500866	0.516048	0.386464	-0.134922	0.0458492	-0.0904214	0.178845
YDR235W	0.230035	-0.189134	-0.284991	-0.409688	0.05	-0.09	-0.304991	-0.339688	0.02
YDR236C	0.195702	-0.111757	-0.149592	-0.274298	-0.159446	-0.122497	-0.358447	-0.364575	0.0516975
YDR237W	0.285009	-0.0491337	-0.00653704	-0.0398614	0.154985	0.034415	-0.317726	0.0352166	0.147503
YDR238C	0.310139	-0.134991	-0.124991	0.0564638	0.0757017	0.185217	-0.333952	-0.17	0.423463
YDR239C	0.275702	-0.3488	-0.03	-0.0647834	0.0501386	-0.0287527	-0.494783	-0.0496881	0.284985
YDR240C	0.240139	-0.217783	-0.247783	-0.229861	-0.290421	-0.203536	-0.596537	-0.189134	-0.075585
YDR241W	-0.209039	-0.586537	-0.613051	-0.368753	-0.703218	-0.489965	-0.448302	0.146464	-0.239446
YDR242W	0.165217	-0.344991	-0.259861	-0.144783	-0.106537	-0.105811	-0.494298	-0.209861	-0.139965
YDR243C	0.246949	-0.259965	-0.146537	-0.149861	0.0177839	0.075078	-0.399965	0.00169754	0.0888542
YDR244W	0.200312	-0.269446	-0.149861	-0.154991	3.47e-05	0.0208663	-0.49	-0.264783	0.0604085
YDR245W	0.135217	-0.252497	-0.337195	-0.164575	-0.0995916	-0.174783	-0.266181	-0.143952	-0.284298
YDR246W	0.0612473	-0.09	-0.309861	-0.264298	-0.163536	-0.339134	-0.219861	0.272217	-0.0824975
YDR247W	0.0688176	-0.0830514	-0.234575	-0.373051	0.0405544	-0.0911824	-0.280007	-0.229861	-0.333952
YDR248C	0.18	-0.0311458	-0.18669	-0.389688	-0.230129	-0.187195	-0.414296	-0.379688	0.23671
YDR249C	0.419579	-0.143952	-0.141874	-0.169688	0.126782	-0.024922	0.0552302	-0.330421	0.119516
YDR250C	0.0800347	-0.237783	-0.951146	-0.288753	-0.407783	-0.479134	-0.0241508	0.39	0.0374913
YDR251W	-0.085585	-0.0801288	-0.507195	-0.403051	-0.775585	-0.384298	0.214189	-0.839592	-0.694783
YDR252W	0.19331	-0.00830246	-0.44477	0.155009	-0.0383025	-0.219688	0.035078	0.00524103	-0.48258
YDR253C	0.360866	-0.224412	-0.269688	-0.104922	-0.353051	-0.0744121	-0.21	-0.4488	-0.121743
YDR254W	0.217784	-0.244991	-0.429446	0.0705544	0.0201386	-0.0047834	0.0804085	-0.225244	0.180408
YDR255C	0.180035	-0.0650473	-0.255945	-0.248302	-0.0194456	-0.260007	0.191247	-0.695047	-0.0047834
YDR256C	0.404985	-0.259688	0.0652166	0.631698	0.326464	0.415009	0.553463	-0.140421	0.312217
YDR257C	0.628126	0.875702	0.0201386	0.387503	0.512805	0.0857017	0.240035	-0.465811	0.205849
YDR258C	0.125009	0.055078	-0.359965	0.246464	-0.0530514	-0.257726	0.0705544	-0.571743	0.0189526
YDR259C	0.286048	-0.4388	-0.521182	-0.161182	-0.0918744	-0.159965	0.603858	-0.649965	-0.17
YDR260C	-0.03	-0.209039	-0.254298	0.336048	-0.169134	-0.129688	-0.142497	-0.105811	0.14742
YDR261C	0.1112	0.185078	-0.214151	0.0503119	-0.128753	0.39355	0.0995786	0.299871	-0.254783
YDR262W	-0.00913374	-0.333536	-0.593051	0.0157017	-0.674412	-0.201182	-0.344991	0.0569486	0.125009
YDR263C	-0.0196881	0.0481385	-0.319446	0.0675025	-0.294783	-0.0549913	-0.198753	0.188126	-0.0532178
YDR264C	0.0181256	-0.159446	-0.0871946	0.265078	-0.245585	0.0350087	-0.0687527	0.244415	-0.0139519
YDR265W	-0.0324975	-0.209861	-0.313218	0.171247	-0.200421	-0.0587527	-0.151182	0.124985	-0.268302
YDR266C	-0.0949913	-0.0135362	-0.259688	0.0101386	-0.100007	0.0152166	0.100312	-0.0639519	-0.233051
YDR267C	-0.00118239	0.165217	-0.37	-0.296537	-0.253218	-0.288753	-0.331047	-0.179039	0.149202
YDR268W	0.0313071	0.272217	-0.0183025	-0.113051	-0.0145755	0.215009	0.0954245	-0.355585	0.233155
YDR269C	0.106949	0.0441895	-0.451874	0.231698	-0.333536	-0.298753	0.126464	0.297003	0.399579
YDR270W	0.141247	0.294415	-0.232497	-0.0532178	0.085078	0.124189	0.240312	0.138139	1.01885
YDR271C	-0.0245755	0.201247	-0.504575	0.055078	-0.310421	-0.0787527	0.131698	0.664756	0.272217
YDR272W	0.154189	0.509579	-0.197783	0.129579	-0.0842983	-0.00986138	0.115425	0.503463	0.710554
YDR273W	0.101247	0.102217	-0.288302	-0.119965	-0.205811	-0.184298	-0.249134	0.360139	0.146464
YDR274C	-0.471146	0.0899929	-0.734991	-0.383051	-0.819446	-0.767525	0.0364638	-0.0430514	0.126829
YDR275W	-0.330007	0.234189	-0.245811	0.0795786	-0.06	-0.185811	0.0157017	0.40331	0.430035
YDR276C	-0.419688	-0.13477	-1.57969	-0.343218	-0.651182	-0.487783	-0.114412	0.0509694	0.21166
YDR277C	-0.173536	0.158818	-0.0947834	-0.00321779	-0.0624975	0.180554	0.0908663	0.0733105	0.697491
YDR278C	-0.362216	0.390139	-0.864298	-0.473051	-0.542216	-0.212216	0.0724746	0.27331	0.108304
YDR279W	-0.220798	-0.173536	-0.192216	-0.0639519	-0.269965	-0.20477	-0.459688	0.36	0.672969
YDR280W	0.0101386	-0.0735362	-0.487195	0.0300347	-0.00395187	-0.318302	-0.184575	0.295202	0.389871
YDR281C	-0.387525	-0.375244	-0.617195	-0.105811	-0.525811	-0.255811	-0.361874	0.504756	0.51331
YDR282C	0.135078	-0.00913374	-0.0699653	-0.142497	-0.133536	0.0012473	-0.144783	0.112475	0.653303
YDR283C	-0.525015	-0.493536	-1.11395	-0.682216	-0.617195	-0.350421	0.0738188	-0.43669	-0.273218
YDR284C	0.0341895	0.274415	0.205009	0.0228054	0.0460481	0.284189	0.0903119	0.595588	0.902217
YDR285W	-0.397525	0.138412	-0.364922	-0.49669	-0.184151	-0.129965	0.100866	-0.365015	0.0758637
YDR286C	-0.159965	0.38	-0.59669	-0.0707975	-0.414575	-0.343218	-0.211581	0.0828054	0.435078
YDR287W	0.059477	-0.0298614	-0.223536	0.0255879	0.106464	-0.0124975	-0.249965	0.244985	0.452475
YDR289C	-0.117031	-0.108693	-0.363536	-0.109861	-0.113536	-0.207955	-0.429688	0.421115	0.442475
YDR291W	-0.716181	0.225217	-0.939031	-0.323051	-0.299965	0.0301386	0.344985	0.0977839	0.869993
YDR294C	-0.0830514	0.210035	0.223463	0.290139	0.477503	0.194985	0.160035	0.206829	0.156935
YDR295C	-0.233536	-0.0658105	-0.204922	-0.257195	-0.259861	-0.340484	-0.264412	-0.228753	0.385702
YDR296W	-0.287195	-0.253051	-0.14	-0.284991	-0.279965	0.0677839	-0.123051	-0.139688	-0.408447
YDR297W	-0.213218	0.0909614	0.245078	-0.0804214	0.265849	0.221115	-0.00869866	0.611307	0.744189
YDR298C	0.0808663	0.28671	-0.0818744	-0.248753	0.30331	-0.0471946	0.0241895	0.286782	0.374963
YDR299W	-0.0418744	-0.0566895	-0.0699653	-0.209965	0.024415	0.100554	-0.535811	0.708139	0.825119
YDR300C	0.165425	0.14	0.0012473	-0.00913374	0.350312	0.175009	-0.0977255	0.195078	0.237002
YDR301W	-0.369446	0.212475	-0.390421	-0.233952	-0.105047	0.0288176	0.0203119	0.341052	0.772084
YDR302W	-0.0430514	0.0269486	-0.0595916	-0.101182	0.117784	-0.0566895	-0.293051	0.451698	0.665238
YDR303C	-0.0842983	0.676082	-0.0499653	-0.154922	0.125702	0.254985	-0.0650151	0.393463	1.18
YDR304C	-0.208302	0.432274	-0.0794456	-0.260421	0.230312	0.0700347	0.0677839	-0.123952	0.03
YDR305C	-0.101146	-0.188447	-0.0224975	0.0488176	0.000311894	0.0504085	-0.334991	0.888412	0.881637
YDR306C	-0.353051	0.0612473	-0.403952	-0.363536	-0.391182	0.134415	0.0741895	-0.174298	0.014415
YDR307W	-0.305015	0.343463	-0.97	-0.309688	-0.422497	-0.329134	0.552217	-0.428302	0.0705544
YDR308C	-0.0495915	-0.03	-0.438693	0.0360481	-0.272216	-0.196537	0.0177839	0.65523	0.46
YDR309C	0.0374196	0.170554	-0.00653704	0.226949	0.0613071	0.261553	0.0408663	-0.110881	0.1812
YDR310C	-0.144575	-0.149861	0.262217	-0.0399653	-0.328302	0.0701386	-0.0694456	0.00111541	0.137503
YDR311W	-0.393051	-0.143285	-0.581874	-0.334922	-0.754298	-0.184922	-0.00501508	-0.442216	-0.0325804
YDR312W	0.192274	-0.0929975	-0.0432178	0.110035	-0.408302	0.0801386	-0.0775247	0.782217	1.09419
YDR313C	0.0169348	0.557531	-0.3288	0.158126	-0.416537	-0.00186147	-0.33	0.525591	0.286949
YDR314C	0.102805	-0.0611458	-0.119688	-0.0295916	-0.394575	0.2212	-0.102497	0.560866	1.12
YDR315C	-0.10645	-0.462583	-0.524298	-0.174575	-0.672216	-0.198693	-0.114298	0.685241	0.51
YDR317W	0.129871	-0.565015	-0.749861	-0.0183025	-0.758693	-0.244151	-0.494783	-0.107726	0.240866
YDR318W	-0.405015	-0.26	-0.630007	-0.343051	-0.319446	-0.194296	-0.217525	0.083463	0.4
YDR319C	-0.404151	-0.328693	-0.459688	-0.288753	-0.414783	-0.234783	-0.258753	0.270312	0.282475
YDR320C	-0.850484	0.357002	-1.01187	-0.909134	-0.844298	0.65628	0.186949	-0.352216	-0.47834
YDR321W	-0.491874	0.379993	-0.194783	-0.627726	-0.247783	0.47	0.36671	0.290139	0.635588
YDR322C-A	-0.204922	-0.576697	-0.283536	-0.309134	-0.581861	-0.393952	-0.295811	0.0416975	-0.0695916
YDR322W	-0.0284467	0.200554	0.0252302	-0.274575	-0.0477255	0.273053	0.0738188	0.269202	0.207503
YDR323C	-0.111146	0.155078	-0.122497	-0.124991	-0.199592	0.0310524	-0.131182	0.411307	0.379698
YDR324C	-0.399861	-0.0935362	-0.609134	-0.714991	-0.504575	-0.511861	0.0208663	-0.268302	-0.310798
YDR325W	-0.212497	0.158257	-0.161146	-0.189446	-0.119134	0.0260481	0.0277839	0.154415	0.468854
YDR326C	-0.587195	-0.208753	-0.560211	-0.880687	-0.667783	-0.79078	0.156048	-0.188753	-0.0649913
YDR327W	-0.184881	0.0233105	-0.1288	0.0251191	-0.0235362	-0.36669	0.000311894	0.332003	0.225202
YDR328C	0.0277839	0.158243	-0.0939519	-0.0849913	-0.054922	-0.198753	0.0554245	0.217784	0.1812
YDR329C	-0.0847698	-0.0159445	-0.0845755	-0.101874	0.215217	0.225009	-0.18	0.262217	0.582084
YDR330W	0.0275025	0.232805	0.300408	0.0703119	0.01	0.130866	0.0852166	-0.31	0.330688
YDR331W	-0.0504214	0.0209614	-0.0486929	-0.139446	-0.148693	0.0249849	0.0403119	0.367531	0.289993
YDR332W	0.195009	-0.0291337	0.306782	0.345078	0.285078	0.341247	0.120139	-0.01	0.498139
YDR333C	-0.530129	0.445425	-0.832497	-0.324575	-0.694412	-0.173065	0.424055	-0.547525	-0.0944121
YDR334W	-0.234922	0.0264638	-0.624151	-0.0439519	-0.443536	-0.304575	0.0699929	-0.3	-0.16
YDR335W	-0.364575	-0.075585	-1.0588	-0.583051	-0.714922	-0.378302	-0.280421	-0.654783	-0.498302
YDR336W	0.357503	0.0212473	0.0458492	-0.0242983	0.259516	0.229993	0.0881256	0.0688542	0.308257
YDR337W	0.318139	-0.0732178	0.108818	0.226464	0.20331	0.0188542	-0.0790386	0.31	0.220035
YDR338C	-0.070484	-0.0875254	0.0595786	0.0482566	0.168126	0.115588	0.200035	-0.556537	0.0575025
YDR339C	0.280554	-0.208693	-0.0904214	0.0403119	0.0877839	-0.0824975	-0.125015	0.127417	-0.413171
YDR340W	-0.0799653	-0.738753	-1.02499	-0.366537	-1.27222	-1.10719	-0.357031	0.289202	0.00169754
YDR341C	0.411247	-0.154298	0.235009	0.250866	-0.064922	0.132805	-0.159592	-0.288948	0.135078
YDR342C	-0.41477	0.0264638	-0.894151	-0.278693	-0.523536	0.0549527	0.36355	-0.251861	0.831307
YDR343C	-0.323171	-0.0687527	-0.584151	-0.405811	-0.377783	-0.15	0.053463	0.147503	0.2
YDR344C	0.230969	0.00542451	-0.0477831	0.133463	0.0416975	-0.192216	0.0612473	-0.024922	0.492274
YDR345C	-0.194922	0.0868291	-0.159446	-0.216181	-0.034922	-0.28	0.0450087	0.257417	0.228675
YDR346C	-0.100421	0.253819	0.0152302	-0.538302	0.205078	0.0822169	0.148854	-0.0525804	-0.26
YDR347W	0.0138188	0.0605544	0.110312	-0.0966895	0.206048	0.11	-0.00457549	0.4712	0.83
YDR348C	-0.0231709	-0.232216	0.0622169	-0.152497	0.0450087	0.0069486	0.192217	-0.324151	0.249516
YDR349C	-0.278447	0.566082	-0.417525	-0.333218	-0.215811	0.21	0.121052	-0.154575	-0.0675247
YDR350C	0.158126	0.0233105	0.0551191	0.045078	-0.0298614	0.248126	0.00040845	0.645009	0.655702
YDR351W	-0.315047	-0.127525	-0.229861	-0.367195	-0.0498614	0.063463	0.0957017	0.301247	0.46
YDR352W	0.0113071	-0.0503016	0.0852302	0.0795786	-0.0550151	-0.14669	0.0712473	0.460554	0.653053
YDR353W	-0.145945	-0.0332904	-0.0339519	-0.0466895	-0.175015	0.0200347	-0.218693	-0.0388	-0.172997
YDR354W	0.151307	0.0518224	0.112805	-0.209861	-0.0918744	0.04	0.00105243	0.227503	0.340291
YDR355C	-0.0675254	-0.42834	-0.373051	-0.394151	-0.31	-0.0818744	-0.328693	-0.201182	-0.272497
YDR356W	-0.333952	-0.353051	-0.719965	-0.647783	-0.826537	-0.459688	-0.262497	-0.119592	-0.177726
YDR357C	-0.0107975	-0.481155	-0.284783	-0.466181	-0.414922	-0.00321779	-0.349965	-0.0418615	-0.319446
YDR358W	-0.0491337	-0.263218	0.182805	-0.304575	-0.178302	-0.00118239	0.122217	-0.164783	0.60331
YDR359C	-0.191146	-0.0287527	-0.199446	-0.337525	-0.449688	-0.134922	0.180961	0.0451191	-0.263065
YDR360W	0.00040845	-0.224991	-0.338753	-0.298753	-0.128948	-0.238753	0.0750087	0.116048	0.969072
YDR361C	0.138818	-0.0858105	-0.014922	0.0267822	-0.0777831	0.156048	-0.158753	-0.0247834	-0.325811
YDR362C	0.0595786	-0.323218	0.0188542	-0.0591337	-0.213051	0.0167096	-0.0795915	-0.0430514	0.528304
YDR363W	0.142475	-0.199861	-0.179688	-0.0830514	-0.155811	0.0860481	-0.285811	0.321307	0.0816975
YDR363W-A	-0.123536	-1.11251	-0.739446	-0.544922	-1.0188	-0.591861	-0.63477	0.0968291	-0.120484
YDR364C	-0.00581052	-0.435015	-0.208753	-0.269446	-0.444575	-0.0511824	-0.244151	0.11	0.312969
YDR365C	0.0395786	-0.269861	-0.790421	-0.349965	-0.6788	0.712003	-0.5388	0.0150087	-0.298948
YDR366C	-0.0732178	-1.25969	-1.60354	-0.188693	-1.77048	-1.32773	-0.883536	0.47	-0.480421
YDR367W	0.145009	-0.591861	-1.07187	-0.0758105	-1.09492	-0.780421	-0.611146	0.0750087	-0.699965
YDR368W	0.102274	-0.659861	-0.677726	0.0388542	-0.714922	-0.379446	-0.280007	0.226048	0.0895786
YDR369C	0.230866	-0.272497	-0.482497	0.0608663	-0.53669	-0.333218	-0.477726	0.135217	-0.235811
YDR370C	-0.0541508	-0.829861	-0.448302	-0.165585	-0.729688	-0.316537	-0.323171	0.105217	0.344415
YDR371W	0.191247	-0.234783	-0.293536	-0.129446	-0.0904214	-0.0583025	-0.399688	0.138139	-0.319861
YDR372C	0.0088176	-0.661861	-0.397783	-0.154991	-0.267783	-0.249688	-0.483218	-0.149134	0.0828054
YDR373W	0.0322169	-0.364991	-0.566537	-0.434922	-0.487195	-0.598302	-0.264991	-0.0747834	-0.480129
YDR374C	-0.0875247	-0.357525	-0.384151	-0.00653704	-0.203171	-0.246697	-0.291182	0.327503	0.632274
YDR375C	0.0313071	-0.0432178	-0.0877831	-0.0299653	-0.142497	-0.167195	-0.247783	-0.0249913	-0.439592
YDR376W	0.117503	-0.405015	-0.154575	0.150139	-0.284783	-0.144991	-0.166181	-0.0939519	0.335009
YDR377W	0.03	-0.110484	-0.388693	0.316464	-0.319592	-0.757783	-0.110484	0.544189	-0.0758105
YDR378C	-0.0847834	-0.454922	-0.299861	-0.464991	-0.189039	-0.419134	-0.0131709	-0.500421	-0.258693
YDR379W	-0.0561812	0.0220452	-0.30669	-0.555945	-0.105945	-0.0732178	-0.243952	-0.128302	0.024415
YDR380W	-0.0487527	0.0504085	0.135217	-0.205585	0.0057017	0.110554	0.372475	-0.0122161	0.500312
YDR381W	0.165849	-0.148699	-0.127783	-0.0811824	-0.014922	0.0354245	-0.00492202	0.0140555	-0.351874
YDR382W	0.0688176	-0.28258	-0.0899653	0.0358492	-0.1388	-0.3788	0.0800347	-0.379688	0.375772
YDR383C	0.0404084	-0.066537	-0.0745755	-0.127783	0.0601386	-0.0530514	-0.361182	-0.209134	-0.415811
YDR384C	0.0141895	-0.0299653	0.175425	0.0754245	0.0722745	0.11331	0.225425	-0.224298	0.114189
YDR385W	0.246949	-0.0470308	0.196782	0.215702	0.412217	0.286464	0.0500347	0.0222169	0.281247
YDR386W	0.201307	-0.0786929	0.0364638	-0.155585	-0.0758105	0.0260481	-0.109446	0.0251191	0.678139
YDR387C	0.216464	0.189993	-0.0971946	-0.0639519	0.346782	0.0652166	0.0969486	-0.229134	0.125849
YDR388W	0.135217	0.430035	0.260139	0.0269486	0.246464	0.0649849	0.400035	-0.0396881	0.565588
YDR389W	0.063463	0.174415	-0.114783	0.00040845	0.171247	-0.205015	0.105009	-0.158753	0.120035
YDR390C	0.0928054	-0.00104736	-0.107195	-0.0298614	0.0481256	-0.264783	-0.133536	0.26523	-0.36477
YDR391C	0.0108663	0.0400347	-0.0747834	-0.0239519	0.200408	-0.0996881	-0.0535362	-0.00894757	-0.124881
YDR392W	-0.0424975	-0.0471946	-0.123952	-0.109965	-0.0204214	-0.403952	0.0412473	0.242217	0.321307
YDR393W	-0.0749913	0.420961	-0.234922	-0.0447834	-0.173218	-0.17477	-0.0522161	-0.0624975	-0.339446
YDR394W	0.0403119	0.110408	0.0450087	0.0905544	0.191247	-0.109446	0.035078	0.273053	-0.134575
YDR395W	-0.201874	0.295217	-0.147783	-0.0198614	0.0154245	-0.0910474	-0.0577831	0.160408	0.102475
YDR396W	-0.131047	0.231698	0.120408	0.043463	0.250554	-0.115811	0.111307	0.181115	0.384457
YDR397C	0.0722745	0.382805	0.0354245	0.196464	0.138139	-0.144298	-0.0187527	0.2812	-0.0932852
YDR398W	-0.0641508	0.176048	-0.076537	-0.00187443	0.196829	0.0405544	0.100554	0.0212473	-0.318693
YDR399W	0.0124746	0.0904085	-0.0783025	0.0301386	0.210139	-0.0377831	-0.0139519	-0.0518744	-0.118693
YDR400W	0.0688176	0.0057017	-0.0298614	0.130312	0.240139	-0.204922	-0.0332178	0.00346296	0.17331
YDR401W	0.0910524	0.211698	0.150035	-0.0287527	0.26331	-0.175811	0.0213071	0.120408	-0.192583
YDR402C	0.083463	0.366949	0.393463	-0.0899653	0.305009	0.0901386	0.322805	-0.084922	0.19
YDR403W	-0.363952	-0.0141508	-0.259861	-0.145811	-0.0749913	-0.0288	-0.237195	-0.0341508	-0.444783
YDR404C	0.161247	0.105009	0.156949	0.211247	0.116048	3.47e-05	0.161307	0.189579	0.342475
YDR405W	0.0112473	0.212045	-0.0832904	0.0633105	0.28	0.0567096	0.687491	0.268854	0.153303
YDR406W	-0.474991	0.360408	-0.500928	-0.479134	-0.394575	-0.304991	0.172805	-0.312497	-0.367525
YDR407C	-0.0744121	0.318818	0.0324746	-0.0818744	0.0105544	-0.224991	0.312217	-0.517875	0.116949
YDR408C	0.215425	0.540312	0.515425	0.370408	0.395702	0.108854	0.470312	0.0281256	0.735217
YDR409W	-0.383536	0.139119	-0.730421	-0.464575	-0.393952	-0.281874	-0.11	-0.458753	-0.484298
YDR410C	0.173463	0.18	0.232274	0.105849	0.314189	0.0201386	0.282217	0.0401386	0.720408
YDR411C	0.0758492	0.536949	0.0104084	0.205009	0.247503	-0.096537	0.448126	-0.193051	-0.0330514
YDR412W	0.190035	0.361247	-0.0658105	0.0164638	0.237784	-0.354151	0.380554	-0.275811	-0.0196881
YDR413C	0.337503	0.374985	-0.214298	0.00130711	0.280866	-0.539965	0.015078	-0.229446	-0.255047
YDR414C	-0.171182	0.134189	-0.219446	0.0160481	0.265078	-0.461874	-0.024922	-0.0247698	-0.154136
YDR415C	0.0877839	0.401247	0.0905544	0.270554	0.410312	0.194189	0.0252166	0.258139	-0.0277255
YDR416W	0.07	0.00500866	0.02	0.0305544	0.335425	-0.149688	0.01	0.32	0.14
YDR417C	0.0668291	0.375588	-0.304783	-0.0999653	0.02	-0.374783	-0.141182	0.298126	-0.193065
YDR418W	-0.231146	0.225704	-0.213536	-0.0586929	0.160139	-0.414922	0.14	0.266949	0.0500347
YDR419W	0.202274	0.225217	0.130035	0.116949	0.157503	0.0152166	0.0509614	0.390139	0.173819
YDR420W	-0.523171	0.241698	-0.397783	-0.534298	-0.351146	-0.577996	0.0357017	-0.239861	-0.580007
YDR421W	-0.122497	0.238818	0.116949	-0.145585	0.0181256	0.127503	0.00221694	0.120554	0.0968291
YDR422C	-0.294575	0.3112	-0.0030514	-0.216537	0.0088176	-0.354783	-0.0291337	0.150961	0.19671
YDR423C	-0.159031	0.0187857	-0.0149913	-0.00118239	0.155849	-0.272997	-0.0300071	0.442969	0.238257
YDR424C	-0.224575	-0.161182	-0.0158105	0.0152302	-0.0132178	-0.177783	-0.184783	0.411698	0.0701386
YDR425W	-0.0204214	0.213463	0.0550087	-0.1288	0.191698	0.000138625	-0.249861	-0.0418744	0.0716975
YDR426C	-0.0398614	-0.0735362	-0.124783	-0.304991	-0.0477255	-0.215945	0.185702	-0.279134	0.0220841
YDR427W	0.0600347	0.0175025	-0.074922	-0.209861	-0.0994456	-0.295811	-0.102216	-0.01	0.163819
YDR428C	0.205009	0.0650087	0.215849	-0.22	0.419993	0.0308663	0.102805	-0.08	-0.0084467
YDR429C	0.105009	0.186949	0.265009	0.0488176	0.295217	0.210312	-0.0745755	-0.0877831	0.41
YDR430C	0.0141895	0.131698	0.178818	-0.329965	0.029516	-0.110421	0.205078	-0.571182	0.174756
YDR431W	0.0275025	0.182805	-0.168302	-0.060484	-0.104922	-0.0335362	0.115425	-0.179965	-0.219039
YDR432W	-0.144575	0.216782	-0.0600071	-0.248693	-0.273952	-0.0366974	-0.0439519	-0.299965	-0.220421
YDR433W	0.128126	-0.0218615	-0.0649913	-0.0339519	-0.0945755	-0.0342983	-0.12	-0.382497	-0.197031
YDR434W	0.255702	-0.137726	0.144985	0.230139	0.131307	0.180408	-0.136537	-0.115811	0.638243
YDR435C	0.0869486	0.335009	0.105702	0.206048	0.236949	0.116949	0.110866	-0.0047834	0.264985
YDR436W	0.0933105	0.321247	0.105849	-0.1788	-0.0999653	-0.182497	0.265078	-0.364575	0.0898712
YDR437W	0.195702	-0.0575247	-0.340007	-0.116537	-0.0699653	-0.18	-0.192497	0.0720452	-0.269592
YDR438W	-0.199861	0.0624753	-0.144412	-0.22329	-0.174575	-0.204298	-0.0377831	-0.339592	-0.129446
YDR439W	0.103819	0.0501386	-0.0249913	-0.183218	-0.0811824	-0.0583025	-0.200421	-0.0477831	0.155238
YDR440W	-0.118693	-0.0384467	-0.0535362	-0.0298614	-0.173218	0.0508663	-0.129134	-0.0504214	0.239477
YDR441C	-0.0279548	0.527503	0.0652166	0.0781256	0.216464	-0.509965	-0.0741508	0.128243	0.019477
YDR442W	-0.182497	0.0049527	-0.149688	0.0475025	-0.305015	-0.149446	-0.0886929	0.245009	0.239698
YDR443C	-0.126947	0.0522745	-0.0245755	-0.0583025	-0.144783	-0.0686929	0.230866	0.125704	-0.0303899
YDR444W	0.0769486	-0.0804214	-0.0296881	-0.00944555	-0.155811	-0.229446	-0.0287527	0.0250087	-0.316537
YDR445C	-0.140129	-0.0145755	-0.559965	-0.369446	-0.677195	-0.8288	-0.566181	0.230408	-0.373285
YDR446W	-0.0888	0.224189	-0.234922	-0.0949913	-0.332216	-0.36477	-0.194991	0.172217	-0.35
YDR447C	-0.0642275	0.715217	-0.00875269	-0.206537	-0.0358105	-0.265015	0.16	-0.010523	0.373053
YDR448W	-0.0732904	1.00882	0.110866	0.122217	0.318126	-0.114991	0.11	0.343819	0.126464
YDR449C	0.009516	0.770866	0.205217	0.120035	0.115588	0.180866	0.121698	-0.0177255	0.69166
YDR450W	0.0958492	0.434055	0.120139	0.415202	0.337784	0.28	0.466949	0.21	0.332274
YDR451C	0.276782	0.14	0.316464	0.209993	0.365078	0.300139	0.155078	0.429993	0.0252166
YDR452W	0.131698	0.234189	0.0288176	0.392475	0.434985	0.205217	0.298854	0.356782	0.444985
YDR453C	0.206464	0.1	0.380408	0.36	0.336782	0.205217	0.235425	0.190139	0.53961
YDR454C	0.0995786	0.538818	0.300139	0.476464	0.470312	0.162475	0.663463	0.0954245	0.294415
YDR455C	0.165849	0.349202	0.0822169	-0.00299752	0.1112	-0.193051	0.265425	0.0257039	0.0782566
YDR456W	-0.495047	0.34523	0.148818	-0.0799653	0.315849	0.190035	0.590312	0.302217	0.640291
YDR457W	-0.474298	0.0129692	-0.276537	-0.515585	-0.445015	-0.312216	0.210408	-0.44669	-0.604151
YDR458C	-0.29258	0.0428054	0.256048	0.282274	0.256048	0.400408	0.410866	-0.0345755	0.489579
YDR459C	0.143463	0.150312	0.438126	0.124189	0.492805	0.495009	0.330866	0.173463	0.12671
YDR460W	0.279993	0.0875025	0.212805	0.404953	0.335702	0.230139	0.300866	0.0650087	0.563053
YDR461W	0.0316975	0.23	-0.353536	-0.259592	-0.389592	-0.295585	0.171052	-0.453536	-0.0677831
YDR462W	0.100961	-0.0699653	-0.11039	0.526949	0.301247	-0.160129	0.215202	0.552969	0.287003
YDR463W	0.0460481	-0.0899653	-0.0947834	0.155078	0.147784	0.0915533	0.0808663	0.141307	0.118139
YDR464W	-0.433952	0.356464	-0.605585	-0.243051	-0.674228	-0.640798	0.366829	-0.167195	-0.775811
YDR465C	0.215702	-0.274298	-0.0591337	0.152217	0.255078	-0.2	-0.204151	0.180554	0.717417
YDR466W	0.189579	0.00678221	-0.0391337	0.77	0.368126	0.0516975	0.11523	0.403053	0.191307
YDR467C	-0.0891337	-0.0691337	-0.635811	-0.54669	-0.103051	-1.04441	0.198257	0.110969	0.0187857
YDR468C	-0.280798	-0.293218	-0.38477	-0.0424975	0.128126	-0.525015	-0.285015	0.0755879	-0.0542983
YDR469W	0.0303119	0.0222169	-0.426537	-0.340484	-0.0544121	-0.461182	0.160961	0.135217	-0.517525
YDR470C	0.219579	0.00498492	0.113463	0.258257	0.225078	0.155217	0.115078	0.0918224	0.433819
YDR471W	0.0228054	0.0528054	0.0860481	0.0116975	0.351698	-0.131182	0.0928054	0.330312	-0.242497
YDR472W	-0.310302	-0.102997	-0.086537	0.191307	0.236782	-0.0198614	0.0198712	0.409119	-0.15
YDR473C	0.0908663	-0.38669	-0.161874	-0.265585	-0.1588	-0.134991	-0.40477	0.160408	-0.0447698
YDR474C	0.216949	-0.150129	0.0567822	0.378818	0.351247	0.296464	0.258126	0.225119	0.710408
YDR475C	0.266464	0.0988176	0.275078	0.154189	0.631698	0.236048	0.350312	-0.104922	0.150139
YDR476C	0.234415	0.253819	0.46	0.603303	0.561307	0.246949	0.560408	0.0101386	0.450866
YDR477W	0.0103119	0.0722745	-0.0683025	0.0400347	0.237503	-0.00875269	0.714756	0.0441895	-0.0311458
YDR478W	0.226048	-0.1888	-0.139965	0.150961	0.0238188	-0.179861	0.106829	0.015078	0.491052
YDR479C	-0.0930514	0.350408	0.0699929	-0.0977255	0.244985	-0.246537	0.420554	0.0270025	0.200139
YDR480W	0.102274	-0.11258	0.0150087	0.436829	0.395702	0.106464	0.297784	0.0912473	0.742475
YDR481C	0.0533105	0.0858492	0.264985	0.410554	0.395425	0.33	-0.0359445	0.265704	0.427491
YDR482C	0.178818	0.196782	0.295217	0.455119	0.508139	0.186048	0.428126	0.0364638	0.560312
YDR483W	0.228126	0.26	0.385009	0.0133105	0.470035	0.338854	0.481698	-0.169688	0.0801386
YDR484W	0.118818	-0.106181	0.0601386	0.22671	0.476949	0.112217	0.350866	-0.00944555	0.826082
YDR485C	-0.154922	-0.132497	0.145078	-0.449861	-0.194412	-0.0486929	0.270139	-0.303952	0.0269486
YDR486C	0.141698	-0.230421	0.0057017	0.324415	0.259871	0.135009	0.124189	0.990139	0.536464
YDR487C	0.013463	0.152805	0.0241895	0.16331	0.390139	0.00169754	0.287503	0.548818	0.200035
YDR488C	-0.0330514	-0.0417434	0.200035	0.491307	0.390139	0.118126	0.269993	0.753463	0.250139
YDR489W	0.0168291	0.0405544	0.100554	-0.055585	0.280866	-0.0911824	0.256048	0.280139	0.108854
YDR490C	-0.140421	-0.141757	0.186949	0.0351191	0.104985	-0.0991337	0.377784	0.36331	0.74331
YDR491C	-0.128302	0.0854245	0.0808663	-0.192497	0.0950087	0.210969	0.195425	0.414189	0.525704
YDR492W	0.140312	0.00247531	0.0358492	0.218953	0.223463	0.378818	0.137784	-0.0686987	0.359119
YDR493W	-0.0542983	0.225078	0.0900347	-0.168302	-0.17	-0.0590386	0.411307	0.130961	0.333463
YDR494W	-0.110421	-0.277726	0.0257017	0.0512	0.103303	-0.00869289	-0.016537	0.265425	0.399993
YDR495C	-0.413952	0.111698	-0.04	-0.228302	-0.244151	-0.144783	0.182217	-0.124991	0.0933026
YDR496C	0.0424753	-0.16669	0.175009	0.220408	0.0560481	0.300554	0.188854	0.328126	0.548953
YDR497C	-0.189965	-0.320421	-0.179688	-0.188753	-0.473536	0.045241	-0.0977255	-0.00653704	-0.258753
YDR498C	0.260408	0.30331	0.255702	0.544985	0.449993	0.160554	0.849993	0.0622169	0.659119
YDR499W	-0.110007	0.108818	0.205217	-0.304575	0.280139	0.128953	0.435425	-0.280484	0.255119
YDR500C	0.204415	-0.0561812	0.231247	0.495704	0.555078	0.380139	0.486464	0.564189	0.687784
YDR501W	0.271698	0.290866	0.468126	0.166464	0.382217	0.348139	0.455217	0.0775025	0.245078
YDR502C	0.101698	0.198257	0.355078	0.489119	0.465588	0.422475	0.673819	0.18523	0.84
YDR503C	0.0922745	0.0967822	0.513463	0.150035	0.365009	0.340139	0.376949	0.035078	-0.15
YDR504C	0.0903119	-0.501581	0.223463	0.445704	0.0857017	-0.0804214	0.567503	0.291307	1.32
YDR505C	-0.0688	0.265702	0.350408	0.0869486	0.250139	0.0724746	0.620139	-0.259861	0.0360481
YDR506C	0.147503	0.0201386	0.163463	0.430408	0.176949	0.420035	0.451247	0.457002	0.68
YDR507C	-0.343171	-0.0490386	-0.0347698	-0.170421	-0.265811	0.234415	0.240408	-0.203952	-0.37
YDR508C	0.240139	-0.122497	0.190554	0.401698	0.180139	0.230139	0.861301	0.178818	0.216829
YDR509W	-0.127195	-0.314575	-0.257726	-0.183051	-0.694991	-0.540881	0.290961	-0.223218	-0.102497
YDR510W	-0.110302	-0.0718615	-0.193171	0.246949	0.140554	-0.360129	0.452217	0.668257	0.456048
YDR511W	-0.0122161	0.212217	0.0652166	-0.0111458	0.191247	-0.239592	0.445849	0.165425	-0.173051
YDR512C	-0.0948809	0.025078	-0.0535362	0.0188542	0.0988176	-0.384412	0.205009	0.0452302	0.0158637
YDR513W	-0.0958105	0.165009	0.106048	-0.133536	0.140554	-0.434991	0.22742	0.360139	-0.0430514
YDR514C	0.01	0.0157017	0.270035	0.193819	0.2912	0.135009	0.280554	0.266048	0.328818
YDR515W	0.0354245	0.165849	0.221698	0.23331	0.155078	0.150035	0.280554	0.586949	0.601698
YDR516C	-0.148302	0.28	0.115078	0.202475	0.190035	0.262805	0.664985	0.555078	0.328257
YDR517W	-0.046537	0.475078	0.542217	0.330554	0.460139	0.426048	0.621698	0.297503	0.538419
YDR518W	-0.399446	0.215009	-0.0544121	-0.024922	-0.0799653	-0.0542983	0.435425	-0.0845755	-0.179688
YDR519W	-0.0739519	0.114415	0.0181256	0.025078	0.0328054	-0.296537	0.328139	0.291307	0.464055
YDR520C	-0.0894456	0.00221694	0.085078	-0.00457549	-0.0891337	-0.0424975	0.335078	0.145217	-0.259965
YDR521W	0.0141895	-0.215585	-0.0798614	-0.149861	-0.0439519	-0.301146	-0.00772552	0.165425	0.0909694
YDR522C	0.0152166	0.262274	0.396949	0.268953	0.338139	0.105009	0.739993	0.0282432	0.560554
YDR523C	0.151698	0.24	0.485425	0.286949	0.541247	0.60671	0.704985	0.121698	0.524189
YDR524C	0.237503	0.139516	0.581247	0.9012	0.8	0.735078	0.8012	0.366829	0.338126
YDR525W	0.180139	0.501553	0.230035	0.418126	0.45	-0.181182	0.735009	-0.351182	-0.055585
YDR525W-A	-0.0642983	-0.0422161	0.142274	0.0703119	-0.0922161	-0.0500071	0.196829	0.0824753	-0.141182
YDR526C	0.190866	0.281307	0.360312	0.47	0.560554	0.252805	0.912805	-0.211743	0.364189
YDR527W	0.0400347	0.627503	0.6012	0.184189	0.576048	0.331698	0.881698	-0.299965	0.1612
YDR528W	-0.0335362	0.216829	0.545009	0.735588	0.572217	0.384189	0.786464	-0.211874	-0.134575
YDR529C	0.132805	0.509579	0.340408	0.311698	0.328126	-0.174298	0.589579	-0.491874	-0.134991
YDR530C	0.165702	0.508257	0.675217	0.981307	0.810554	0.740035	0.975078	0.335009	0.336048
YDR531W	0.186782	0.621553	0.553463	0.515217	0.481247	0.505078	0.575425	-0.116697	0.426048
YDR532C	0.0960481	0.109202	0.345009	0.558818	0.302217	0.400139	0.720035	-0.104298	0.335849
YDR533C	0.210139	0.612805	0.556464	0.421307	0.490139	0.410312	0.650312	-0.178753	-0.07
YDR534C	0.019516	0.570139	0.506048	0.62	0.420408	0.440035	0.801698	0.77	0.0722169
YDR535C	0.136949	0.520139	0.547503	0.476048	0.260312	0.457784	0.568139	0.606949	0.151307
YDR536W	-0.0918615	0.478126	0.470408	0.592475	0.270408	0.419579	0.988818	0.284457	0.345119
YDR537C	0.131247	0.435849	0.372805	0.556464	0.203463	-0.174798	0.767784	0.240554	-0.154151
YDR538W	-0.125945	0.574985	0.390312	0.69331	0.485009	-0.145244	1.04003	0.332084	0.403883
YDR539W	0.254189	0.542475	0.495702	0.670312	0.376949	0.602274	0.750554	0.368818	0.554415
YDR540C	-0.00114584	0.22523	-0.169446	0.585078	-0.0550151	-0.0294456	0.565078	0.439202	0.285772
YDR541C	0.160139	0.295078	0.171698	0.580035	0.0201386	0.4912	0.618854	0.448139	0.499477
YDR542W	0.156782	0.181553	-0.0724975	0.820554	-0.0986929	0.129579	0.544189	0.642217	0.265119
YDR543C	0.200139	-0.280421	-0.454991	0.635078	-1.0483	0.0274196	-0.0942961	0.706782	-0.2
YDR545W	0.150866	0.159579	-0.00492202	0.561247	-0.453051	0.325849	0.455702	0.313463	0.379579
YEL077C	0.0841895	0.0500347	-0.0466895	0.520554	-0.584575	0.03	0.240312	0.0488176	0.261698
YEL076W-C	0.245425	0.445009	-0.0583025	0.880312	-0.0791337	0.371698	0.534189	0.585217	0.542217
YEL076C-A	0.342805	0.566949	0.0360481	0.976464	0.172274	0.465009	0.712274	0.382805	0.854189
YEL076C	0.387503	0.2312	0.158818	1.24003	0.125702	0.570035	1.0657	0.245588	0.740139
YEL075C	0.545425	0.148953	-0.084922	0.984985	0.132475	0.338126	0.705702	0.496949	0.835202
YEL074W	0.175849	0.0482566	0.235849	0.885702	0.448126	0.654189	0.958126	-0.21	0.79
YEL073C	0.252217	0.0874196	-0.354783	0.796949	-0.512497	-0.192216	0.352217	0.085078	0.494189
YEL072W	0.0652166	0.151247	0.201698	0.835078	0.176464	0.416464	0.898854	0.2712	0.653463
YEL071W	0.312805	0.800969	0.475217	0.685217	0.221698	0.510554	0.703463	0.529871	0.76
YEL070W	0.238818	0.0795786	0.369993	1.05958	0.0124753	0.395702	0.765217	0.847503	0.905588
YEL069C	0.0505544	0.365849	0.185078	0.535702	0.0949849	0.282969	0.680408	0.559477	1.07
YEL068C	0.135078	0.355119	0.501307	0.985009	0.136464	0.636949	0.927784	0.265009	0.111553
YEL067C	0.166464	0.490866	0.372217	0.49	0.18	0.377417	0.670139	0.162805	-0.24
YEL066W	0.14	0.110139	0.390554	0.925702	0.300139	0.577503	0.977503	0.576048	0.241247
YEL065W	0.255078	0.430035	0.260139	0.706464	-0.534968	0.242274	0.488818	0.482217	0.0712473
YEL064C	0.0850087	0.112084	0.194055	0.605425	0.282475	0.609579	0.911307	0.686464	0.569202
YEL063C	0.132274	0.166048	0.295588	0.592274	-0.198302	0.0755879	0.429993	0.32671	0.630554
YEL062W	0.100554	0.105704	0.166949	0.725702	-0.0858105	0.295425	0.786949	0.675078	0.166464
YEL061C	-0.544991	-0.1	-0.42669	-0.339688	-0.522509	0.388243	0.083463	-0.229592	-0.230007
YEL060C	-0.389688	0.256949	-0.0195915	-0.154922	-0.403051	0.309202	0.187784	-0.154296	-0.41645
YEL059W	0.186048	0.240554	0.265078	0.535425	0.145217	0.00096939	0.419516	-0.307525	0.319579
YEL059C-A	0.0469486	-0.193171	-0.138302	0.190035	-0.441588	-0.129965	-0.0988	-0.314991	-0.417525
YEL058W	-0.144298	0.170408	0.0316975	0.381247	-0.0518615	0.0801386	0.468126	-0.00415082	0.180408
YEL057C	0.280554	0.230035	0.454189	0.511247	0.370866	0.182805	0.405217	0.18523	0.736061
YEL056W	-0.0322161	0.110408	0.39	0.584189	0.33	0.243463	0.558126	0.0854245	0.526949
YEL055C	-0.0924975	0.100866	-0.0188	0.0154245	-0.160421	-0.0596881	0.248126	-0.239861	-0.253536
YEL054C	0.182475	0.000554447	0.105009	0.444415	0.210035	0.201307	0.740866	0.319202	0.680961
YEL053C	0.0928054	0.0358492	0.178818	0.179698	-0.18	-0.00703077	0.378257	-0.299545	0.481698
YEL052W	0.298126	-0.0586929	0.239579	0.365217	0.252475	0.0800347	0.456949	0.189202	0.572217
YEL051W	0.356464	0.315702	0.168126	0.266048	-0.090484	0.023463	0.328854	-0.0287527	0.354055
YEL050C	-0.0749913	-0.0550151	0.0250087	0.435588	-0.0477255	0.0305544	0.73331	0.152475	0.293883
YEL049W	0.456464	0.168854	-0.0283025	0.866949	-0.127525	0.228126	0.450139	0.452217	0.665425
YEL048C	0.153463	0.225849	-0.227525	0.430554	-0.114783	-0.0690386	0.365009	0.313303	0.378818
YEL047C	0.165009	0.326048	0.242217	0.490866	0.0728054	0.442475	0.365217	0.561553	0.0549849
YEL046C	0.105217	0.190139	0.446782	0.504189	0.168126	0.506949	0.735425	0.301115	0.904415
YEL045C	0.141247	0.275425	0.0901386	-0.0104214	0.140408	0.148139	0.262217	0.338953	-0.0647834
YEL044W	-0.198753	0.445425	0.0188542	-0.0632904	-0.103536	0.0452019	0.499579	-0.260484	0.099477
YEL043W	-0.453218	0.539516	-0.174575	-0.364783	-0.474881	-0.0139519	0.650554	-0.0875254	-0.540881
YEL042W	0.341698	0.241553	0.275217	0.570312	0.428854	0.324953	0.426829	0.465009	0.684457
YEL041W	0.120554	0.216782	0.454189	0.483463	0.342217	0.613053	0.208818	0.609993	0.851307
YEL040W	0.170139	0.286782	0.365217	0.230139	0.386464	0.415009	0.666464	0.421553	0.614985
YEL039C	0.13671	0.0864638	-0.131874	-0.0450151	-0.0487527	-0.0389476	0.205702	0.102475	0.0860481
YEL038W	0.307503	0.451698	0.22	0.756048	0.430035	0.313463	0.565702	0.742217	0.755238
YEL037C	0.358818	0.510554	0.130139	0.14	0.314055	0.12742	0.366782	0.322805	0.653198
YEL035C	0.33	0.330139	0.261307	0.475849	0.211698	0.172274	0.527784	-0.43669	0.511698
YEL034W	0.0455879	0.325849	-0.0574312	0.340312	0.395425	0.154985	0.597784	0.229516	0.226949
YEL033W	0.310312	0.496782	0.595217	0.665425	0.445702	0.44	0.380866	-0.17329	0.389202
YEL032W	-0.0549913	0.420312	0.063463	0.0369486	0.258854	-0.0530514	0.667503	-0.0632178	-0.016537
YEL031W	-0.0975254	0.292805	-0.186537	-0.0887527	-0.389688	-0.114783	0.364189	-0.377783	-0.040484
YEL030W	0.182274	-0.1	0.285702	0.229579	0.381698	0.24	0.629579	0.365588	0.255425
YEL029C	0.185078	0.256048	-0.0949913	-0.162497	0.175009	0.045078	0.231307	-0.233051	0.438139
YEL028W	-0.0270308	0.316829	-0.145543	0.110312	0.335009	0.13	0.56331	0.327417	0.378126
YEL027W	0.0901386	0.325009	0.280866	-0.0145755	0.170312	0.161307	0.269579	-0.217783	0.519579
YEL026W	0.0167096	0.169202	0.0903119	0.150866	0.494189	0.166048	0.556782	0.181247	0.186782
YEL025C	-0.0586929	0.465425	0.152217	-0.0418744	0.111553	-0.213218	0.440139	-0.566537	0.58523
YEL024W	0.0870025	0.294953	0.244985	0.327503	0.441247	0.164189	0.520035	0.457002	0.38
YEL023C	-0.174783	0.180961	0.167503	-0.0649913	0.105702	0.174985	0.09	-0.129592	0.0868291
YEL022W	-0.0649913	0.106464	0.223463	0.0888176	0.290408	0.120139	0.270312	0.0757017	0.164189
YEL021W	-2.91945	-1.51818	-2.04913	-2.26594	-1.87222	-1.5568	-1.37753	-3.15969	-2.5283
YEL020W-A	-0.179446	-0.109861	-0.0771946	-0.228753	-0.144151	-0.349965	0.1712	-0.0266895	-0.168693
YEL020C	0.205217	0.0855879	0.185425	0.0757017	0.0781385	0.131307	0.275702	0.545702	0.330312
YEL019C	-0.0349913	-0.153051	-0.139688	-0.15477	0.0803119	0.0550087	-0.109688	0.148126	0.125238
YEL018W	-0.137031	-0.0900071	-0.0191337	-0.266537	0.0451191	0.0308663	0.0764638	0.654985	0.398953
YEL017W	0.0754245	0.166464	0.0600347	0.07	0.130866	-0.0590306	-0.0444121	0.534189	-0.13477
YEL017C-A	-0.181146	-0.426537	-0.724783	-0.230421	-0.774783	-0.564922	-0.3	-0.0231709	-0.064922
YEL016C	-0.369031	0.31	-0.157726	-0.290421	-0.32	-0.286537	0.305078	0.0658492	-0.309446
YEL014C	0.0999929	0.0281385	-0.131874	-0.199861	-0.158302	-0.124798	-0.0630652	0.357784	0.239072
YEL013W	0.0152166	-0.294136	0.0369486	-0.123051	-0.0686929	0.415588	0.22331	0.486048	0.446829
YEL012W	0.110408	-0.0459445	-0.471182	-0.248302	-0.339446	-0.264298	-0.230129	-0.161874	-0.0911824
YEL011W	0.217784	0.1	-0.147195	0.320312	-0.289861	0.106464	0.528126	-0.0304214	-0.173218
YEL010W	0.160866	0.0181385	-0.558363	-0.124575	-0.25477	-0.2188	-0.50329	-0.250007	0.320035
YEL009C	0.22523	-0.0400071	-0.00869289	0.0722169	0.0675025	0.170312	0.0660481	0.126829	0.388818
YEL008W	0.0649849	-0.0291337	-0.408753	-0.287783	-0.292216	-0.0196881	-0.189039	-0.46669	-0.2388
YEL007W	-0.144575	-0.0111824	-0.479688	-0.163952	-0.252997	-0.311861	0.500312	-0.181047	-0.0889476
YEL006W	0.0713071	0.195119	-0.109134	0.0015533	0.0357017	-0.0711824	-0.258302	-0.423218	-0.0442983
YEL005C	0.101307	-0.334136	0.0975025	0.0857017	0.125009	0.0812473	0.310139	0.108818	0.428854
YEL004W	0.160035	0.28523	0.120035	-0.109134	0.285009	0.126048	-0.168447	-0.33477	0.33331
YEL003W	0.00646378	-0.174575	-0.172497	-0.0177831	-0.150007	-0.016537	0.12331	0.244055	0.0467822
YEL002C	0.290554	0.41671	0.160035	0.0355879	0.285119	0.262217	0.0712	-0.287783	0.025078
YEL001C	-0.113051	-0.124991	0.311698	0.119579	0.206829	0.470312	0.0352302	-0.199688	0.0641895
YER001W	-0.182497	-0.129688	-0.151874	-0.00042141	-0.397783	-0.0339519	0.134985	-0.137726	-0.134298
YER002W	0.0800347	-0.0958105	-0.149592	-0.145585	0.0452302	-0.298302	-0.305811	-0.494298	-0.122216
YER003C	0.250139	0.354985	0.17	0.239579	0.481698	0.145425	0.476048	-0.513218	0.209698
YER004W	0.385425	0.345849	0.260139	0.52	0.604189	0.480035	0.486048	0.686445	-1.39
YER005W	0.200866	0.346464	0.285009	0.365217	0.390866	0.370312	0.842805	-0.449039	0.426935
YER006W	0.335078	0.145009	0.131698	0.248126	0.506048	0.301247	0.305849	0.0684194	0.11
YER007C-A	0.04	-0.0150151	0.0650087	-0.361874	0.160866	-0.159861	-0.291874	0.00604813	0.145009
YER007W	-0.064922	0.18331	0.195702	-0.114783	0.398126	0.347784	0.451307	0.136829	0.176949
YER008C	-0.454991	0.173463	-0.218753	-0.524298	-0.781861	0.00169754	0.168854	-0.169861	-0.474991
YER009W	0.101247	0.73922	0.115009	0.340866	0.205702	-0.179446	0.16	0.115217	-0.0331709
YER010C	0.241247	0.23	0.281698	0.0403119	0.216782	0.155849	0.150312	0.429119	-0.0671946
YER011W	0.155425	-0.0388	0.0669486	0.0867822	0.275009	0.160035	0.345702	0.0112	0.249119
YER012W	0.160312	0.197784	0.155009	-0.129965	0.216048	0.115078	0.0112473	0.192475	0.0541895
YER013W	-0.0449913	-0.13477	-0.0877831	0.110139	-0.238693	-0.0439519	0.0409614	0.315425	-0.153171
YER014W	-0.334298	-0.101874	-0.336537	-0.694991	0.0354245	-0.198693	0.643155	-0.318753	-0.596181
YER015W	-0.140798	0.166464	-0.509965	-0.445811	-0.615945	-0.227783	0.285588	-0.134922	-0.587031
YER016W	0.155702	0.272805	0.180139	0.0458492	0.138126	0.00646378	0.0157017	0.242475	0.22742
YER017C	-0.0717434	0.410035	-0.409592	-0.368302	-0.361874	-0.471861	0.445217	-0.199134	-0.615811
YER018C	0.245078	0.671307	0.241247	0.278818	0.310139	-0.0249913	0.482217	0.456464	-0.154922
YER019C-A	-0.00959155	0.310312	-0.149965	-0.00944555	-0.0811824	-0.179688	0.194189	0.3212	-0.0775254
YER019W	0.333819	0.721247	0.324189	0.32	0.313463	0.190035	0.281247	0.519516	0.315588
YER020W	0.0464638	0.522805	0.136464	0.374985	0.526464	0.0957017	0.46	0.640408	1.08346
YER021W	0.207002	0.555217	0.0622745	0.0177839	0.366464	0.0369486	0.01	0.619993	0.364985
YER022W	-0.0022161	0.56	0.185078	0.0477839	0.491698	0.0675025	0.485078	0.505217	1.04125
YER023W	-0.103065	0.634415	0.055078	0.0950087	0.325702	0.0475025	0.214985	0.564189	0.386782
YER024W	0.230312	0.215702	0.133463	0.294985	0.120035	1.51871	0.628257	0.143463	0.519871
YER025W	0.236829	0.400312	0.0352019	0.230866	0.275588	0.0864638	0.0454245	0.604189	0.609202
YER026C	0.25671	0.505009	0.200554	0.341698	0.550312	0.180866	0.432274	0.710139	0.771247
YER027C	0.0209614	0.321698	-0.0198614	0.305425	0.255078	0.0354245	-0.0947834	0.214189	0.393053
YER028C	0.101698	0.57	-0.12	0.292805	0.41	0.136048	0.386048	0.41	1.04
YER029C	0.320554	0.23	-0.160007	0.464985	0.474189	0.0824746	-0.0959445	0.587491	0.939202
YER030W	-0.141146	0.118126	-0.600007	-0.214991	-0.184783	-0.618302	-0.179134	0.475202	0.207503
YER031C	0.189202	0.282217	0.202217	0.195078	0.0411154	0.170139	-0.108302	0.483303	0.250408
YER032W	-0.429039	0.574985	-0.244922	-0.557195	-0.284151	-0.448699	0.185425	-0.249031	0.433463
YER033C	-0.374296	0.111307	-0.0532904	-0.194881	-0.0535362	-0.278699	0.412969	0.37961	0.163155
YER034W	0.127503	0.195702	0.0568291	0.0828054	0.135588	0.0309614	0.121247	0.343303	0.440312
YER035W	0.122045	0.400035	0.320035	-0.0130514	0.0370025	0.142274	0.10331	0.678126	-0.0577255
YER036C	0.232217	0.167503	0.107003	0.122475	0.580035	0.229579	0.126048	0.219993	0.408139
YER037W	-0.0286929	0.140312	0.265588	0.160139	0.197784	0.26331	-0.117525	0.825849	0.71742
YER038C	0.307784	0.185009	0.182274	0.085078	0.560554	0.439993	0.337784	0.381698	0.847491
YER039C	0.033463	0.14671	0.150312	0.136048	0.0813071	0.220312	-0.183952	0.953463	0.265582
YER039C-A	-0.0896881	-0.148948	-0.233952	0.0105544	-0.425811	-0.299861	-0.276537	0.116464	-0.288447
YER040W	0.245217	0.063463	-0.0898614	0.336464	0.460139	0.332274	0.0675025	0.298126	0.681698
YER041W	0.131052	0.175009	0.161698	0.130554	-0.0579159	0.448818	-0.199861	0.645588	0.895078
YER043C	0.342805	0.389516	0.385425	0.406048	0.391307	0.335702	0.0905544	0.292217	0.69355
YER044C	0.089119	0.286048	0.245078	0.146048	0.414189	0.095078	-0.215015	0.700312	0.450035
YER044C-A	0.117503	-0.147195	-0.0447834	0.201247	0.221307	0.00221694	-0.297195	0.187503	0.0633105
YER045C	-0.0442983	0.352274	0.0301386	0.102217	0.340554	0.165588	0.122217	0.0452019	0.387002
YER046W	-0.120302	0.45	0.166782	0.0813071	0.4212	0.0403119	-0.0796881	0.445588	0.389072
YER047C	0.194985	0.131698	0.00604813	0.11331	0.679516	0.0800347	0.245217	0.107503	0.2312
YER048C	0.166829	0.335009	0.0312473	0.110554	0.125425	0.083463	-0.0247834	-0.000881047	0.527002
YER048W-A	-0.0395916	-0.309039	-0.489965	-0.404783	-0.552497	-0.597726	-0.393171	-0.0396881	-0.584991
YER049W	0.0052166	0.260139	0.100139	0.0352166	0.335078	0.108854	0.120866	0.589789	0.49
YER050C	-0.00186147	0.2	0.0664638	-0.0450151	0.120035	-0.0744121	-0.0799653	0.340492	0.711247
YER051W	0.0968291	0.147503	-0.0818615	0.0352166	0.485702	0.204985	0.312217	0.418854	0.660312
YER052C	0.224415	0.0803119	0.198126	0.372217	0.321247	0.123463	-0.179965	0.359477	0.849993
YER053C	0.0405544	0.523053	-0.184298	0.110035	0.146782	-0.104783	0.07	0.4612	0.208302
YER054C	0.112274	-0.0642983	0.0108663	-0.149861	-0.257955	-0.129965	-0.239134	0.260554	0.282805
YER055C	0.145009	0.0816975	-0.137726	-0.0647834	0.260312	0.100312	0.101698	0.272045	0.104189
YER056C	0.0133105	0.0424753	-0.179134	0.142969	0.331698	0.115078	-0.0639519	0.497503	0.531247
YER056C-A	-0.129134	0.115849	0.110139	0.137784	0.192274	0.135078	0.0260481	0.476464	-0.0596881
YER057C	-0.00752538	0.196048	0.415702	0.0675025	0.309579	0.320139	0.220312	0.416082	0.0455879
YER058W	0.0624753	0.182274	0.0322745	-0.0311824	0.136782	0.240312	0.178854	0.612125	0.766949
YER059W	0.0688542	0.257503	0.114953	0.0675025	-0.120881	0.264055	-0.0586929	-0.0917434	0.215849
YER060W	-0.0398614	-0.139688	-0.0499653	-0.134575	0.0150087	-0.119134	-0.0687527	-0.0632178	0.0692025
YER060W-A	-0.0883025	-0.265811	-0.414298	-0.0444121	-0.462216	-0.4	-0.169861	-0.139861	-0.248753
YER061C	0.140035	0.114985	0.159579	0.304985	0.234985	0.252274	-0.0983025	0.355425	0.618126
YER062C	-0.0391337	0.240035	0.1012	-0.120421	0.385009	0.198139	0.217503	0.488139	0.529579
YER063W	0.205425	0.245217	0.121307	0.150035	0.125704	0.41	-0.0111824	0.703303	0.647417
YER064C	0.198126	0.245702	0.0799929	0.208126	0.231247	0.190312	0.260139	0.1712	0.41
YER065C	0.128818	0.230312	0.317503	0.180554	0.385217	0.203463	0.195078	0.25355	0.56
YER066C-A	-0.0745755	-0.0769475	-0.184575	-0.288302	-0.291861	-0.234991	-0.324881	0.260035	-0.181146
YER066W	0.207784	0.101698	0.130035	0.280408	0.3112	0.194985	0.150866	0.692475	0.804457
YER067W	0.158257	0.176782	0.185078	0.08	0.161307	0.136464	0.0703119	0.0944574	0.262475
YER068W	0.111698	-0.13	0.0700347	0.123463	0.150035	0.164189	0.140139	0.074415	0.636782
YER069W	0.268854	0.270312	0.181307	0.280035	0.275009	0.250408	0.0304085	0.153819	0.649516
YER070W	0.199698	0.145425	-0.146181	0.103819	0.160139	-0.160129	0.09	-0.152497	0.65742
YER071C	0.0898712	0.0503119	-0.143536	0.0503119	0.0104084	-0.264991	-0.123536	0.372274	0.107002
YER072W	0.0358492	0.105078	0.170408	0.180312	0.346782	0.0922745	0.276949	0.200408	0.257503
YER073W	0.0774196	0.186464	0.360554	0.135425	0.465849	0.356048	0.152217	0.305032	0.739477
YER074W	-0.0917434	0.0349849	0.17	0.135009	0.196949	0.101247	0.200866	0.309119	0.05
YER075C	-0.0117434	0.0457017	0.144985	0.0716975	0.326464	0.130035	0.0616975	-0.138699	0.419993
YER076C	-0.0377831	0.260139	-0.0277831	0.0381256	0.411698	0.00584918	0.32331	0.0908663	0.460035
YER077C	0.0355879	0.297503	0.0716975	-0.120421	-0.125015	0.0268291	-0.0591337	0.165704	0.381553
YER078C	0.121698	0.0905544	0.165849	0.16331	0.255217	0.244985	0.21	0.165217	0.206048
YER079W	-0.144412	0.210035	-0.169965	-0.190421	0.0441895	-0.214575	-0.219965	0.470035	-0.0666974
YER080W	-0.364412	0.0422169	-0.457525	-0.239688	0.1712	0.387003	0.310035	0.0908663	0.0274196
YER081W	0.257503	0.28	0.0800347	0.0505544	0.49	0.151247	-0.0366895	0.4212	0.195119
YER082C	-0.167525	0.187503	-0.195543	-0.304298	0.375217	0.226464	0.165588	0.411301	-0.0291337
YER083C	0.0752166	0.396782	0.220139	0.17	0.241307	0.305702	0.0241895	0.610866	0.527003
YER084W	0.0750087	0.0157017	-0.274922	0.0188542	0.00247462	-0.330484	-0.0571946	0.177784	0.575588
YER085C	0.154985	0.256782	0.0212473	-0.155811	-0.0432904	0.0769486	-0.264783	0.22331	0.60671
YER086W	0.0541895	0.200312	0.0313071	-0.136537	-0.15	0.120866	0.258257	0.0741895	0.586829
YER087C-A	-0.133218	-0.251214	-0.438302	-0.295015	-0.207195	-0.589688	-0.543171	-0.00395187	-0.741874
YER087C-B	-0.149039	0.174055	0.0200347	-0.183171	0.182805	-0.0847834	-0.0601288	0.783463	0.581637
YER087W	0.275702	-0.0199653	0.03	0.216949	0.366949	0.235702	0.200139	-0.0268022	0.76
YER088C	0.0652302	0.270139	-0.0347834	0.265078	-0.0350151	-0.00618123	0.120312	-0.203285	0.432805
YER089C	-0.311874	0.0422169	0.413883	0.0195786	-0.168753	-0.0839519	0.190035	-0.213536	-0.163952
YER090W	0.413819	0.191307	-0.0698614	0.270139	0.342805	0.205425	0.0252166	-0.05	0.998243
YER091C	0.55671	0.0301386	-0.134412	0.435704	0.405078	0.188953	0.425425	-0.0294456	0.675588
YER091C-A	0.166464	-0.0970308	0.15331	-0.198302	0.000866261	0.0728054	-0.285811	-0.343952	-0.25669
YER092W	0.269993	-0.171874	-0.0849913	0.240139	0.240408	-0.207195	-0.0432178	0.3512	0.114457
YER093C	-0.0291337	-0.150421	-0.139965	-0.109861	-0.204298	0.0864638	-0.0449913	-0.0611458	0.172475
YER093C-A	0.0403119	0.152217	0.0354245	0.246464	0.0881256	-0.110484	0.0198712	0.170139	0.260866
YER094C	0.223819	0.0628054	0.0152166	0.395009	0.319579	-0.103171	0.145217	0.231052	0.0781256
YER095W	0.270139	0.0368291	0.0849849	0.282805	0.354189	0.215702	0.270408	0.427531	0.110139
YER096W	0.244415	0.0654245	0.145009	0.225009	0.215588	0.208126	0.07	-0.0652444	0.155217
YER097W	0.0209614	-0.264783	-0.104922	-0.211743	-0.0442983	-0.319134	0.270408	-0.151214	-0.0378749
YER098W	0.190408	-0.12	0.154415	0.182805	0.350312	0.0312473	0.0328054	-0.219592	0.18
YER099C	-0.0271946	0.0954245	0.0357039	-0.259861	0.240312	-0.105945	0.0801386	0.0350087	-0.12669
YER100W	0.242274	0.145009	0.101247	0.282217	0.0460481	0.231247	-0.140421	0.724189	0.488126
YER101C	0.194985	0.0350087	0.0609694	0.117503	0.355078	0.0549849	0.0433105	0.371301	0.125588
YER102W	0.190408	0.085241	0.337784	0.383463	0.444953	0.250312	0.320961	0.628412	1.34297
YER103W	-0.121874	0.194055	0.0933026	-0.287726	0.0412473	0.212274	0.0608663	-0.0931709	-0.571696
YER104W	-0.103051	0.25523	0.075078	-0.0983025	0.118818	-0.121182	-0.0386929	0.210688	0.162969
YER105C	-0.0287527	0.0657017	0.0303119	-0.288302	0.0308663	-0.124151	0.11	0.215772	0.0667822
YER106W	0.128126	0.0798712	0.166048	0.0357017	0.260408	0.370035	-0.0799653	0.565119	1.02055
YER107C	-0.0232178	0.217503	0.133463	0.0400347	0.455702	0.311307	0.285425	0.256782	0.902805
YER108C	0.137784	0.0949849	0.210139	0.000311894	0.133053	0.395702	0.140312	0.31166	0.687784
YER109C	0.118818	0.17331	0.145849	-0.0718744	0.132805	0.180866	0.165217	0.540035	0.331247
YER110C	0.0188176	0.430866	0.32	-0.104575	0.0920452	0.375702	0.197503	0.381698	0.16355
YER111C	-0.299965	-0.0832178	-0.00558503	-0.494575	-0.315585	-0.12	0.225009	-0.160421	-0.430881
YER112W	0.0103119	0.221553	-0.064922	-0.194298	0.0958492	0.0652166	0.00119997	0.207503	-0.16
YER113C	-0.0177831	0.126949	-0.483051	-0.741743	-0.249031	-0.0641508	0.400554	-0.452497	0.151115
YER114C	-0.204136	0.297503	0.129871	-0.63258	-0.99258	0.144985	0.168257	-0.331874	-0.500928
YER115C	-0.0198614	0.255217	0.215009	-0.263952	0.275078	-0.22	0.348126	-0.0900071	0.0608663
YER116C	0.118126	0.347503	0.336048	0.176949	0.260139	0.290035	0.130035	0.0752166	-0.123218
YER117W	0.0660481	0.140554	0.271247	-0.0449913	0.435217	0.121247	0.355702	0.200961	0.567417
YER118C	0.0688176	0.240035	-0.157726	0.00280543	0.147503	0.290035	-0.149134	0.208818	0.0274173
YER119C	-0.0745755	0.120554	0.180866	0.0505544	0.245009	0.180554	0.200312	0.136829	-0.164575
YER119C-A	-0.157195	-0.288302	-0.0649913	-0.199446	-0.245585	-0.305811	-0.128753	0.0960481	-0.184298
YER120W	0.149993	0.287503	0.285009	0.0341895	0.325702	0.09	0.171307	0.000311894	-0.258753
YER121W	-0.0845755	-0.304991	-0.174783	-0.484922	-0.229688	-0.562497	-0.0324975	-0.169446	-0.470421
YER122C	0.15742	-0.177525	0.224189	-0.121146	-0.129134	-0.00996534	-0.199861	0.0500347	-0.178753
YER123W	0.118818	-0.423051	-0.222497	0.205425	-0.0847834	-0.00581052	-0.390421	0.231247	-0.0888
YER124C	0.155009	-0.273536	-0.124298	0.0308663	-0.104991	-0.108948	-0.214922	0.345078	-0.0696881
YER125W	-0.0630514	-0.313051	0.013463	0.131698	-0.0242983	0.0505544	0.118126	0.394415	0.074415
YER126C	0.0824753	-0.224575	-0.00499134	-0.139446	0.09	-0.139039	-0.0494456	0.0200347	-0.0935362
YER127W	-0.0591337	-0.383952	-0.395945	0.0588542	-0.159134	-0.184298	-0.174575	0.490035	-0.133051
YER128W	0.0667822	-0.254783	-0.104783	-0.264298	-0.134991	-0.219861	-0.329039	0.101247	-0.164151
YER129W	-0.179861	-0.20669	-0.579039	-0.159134	-0.182216	0.00227448	0.0412	-0.155585	-0.0242961
YER130C	0.311698	-0.0399653	-0.0698614	0.185078	-0.0147834	-0.181146	0.0088176	0.264985	-0.144296
YER131W	0.0864638	-0.134575	-0.255015	0.0381256	-0.164151	-0.169688	-0.0445755	0.53	-0.00158824
YER132C	0.0122169	-0.257525	-0.0399653	-0.0442983	-0.219134	-0.113051	-0.31258	-0.262497	-0.209592
YER133W	-0.0198614	-0.624412	-0.629861	0.0860481	-0.64	-0.18	-0.605811	0.255702	-0.184991
YER134C	-0.21	-0.429592	-0.68	-0.509134	-1.0748	-0.121047	-0.0175254	-0.277726	-0.561182
YER135C	0.00646378	-0.499134	-0.447783	-0.261874	-0.584991	-0.303952	-0.00913374	0.110312	0.57742
YER136W	0.328818	0.166949	-0.054922	0.00498492	-0.140484	0.257503	-0.0611824	0.140866	0.0128054
YER137C	-0.159688	-0.131874	-0.609688	-0.525015	-0.94669	-0.177525	-0.134783	-0.324575	0.151698
YER138C	0.125009	-0.587783	-0.639688	-0.0935362	-0.824412	-0.324783	-0.629592	0.120139	-0.0149913
YER138W-A	-0.0458105	-0.8388	-0.739134	-0.314783	-1.12752	-0.784783	-0.909134	0.140866	-0.1488
YER139C	0.171247	-0.239861	-0.259688	0.0349849	-0.409861	-0.184783	-0.129592	0.0733105	0.600554
YER140W	0.127503	-0.0650151	-0.134991	-0.0595916	-0.429039	-0.0987527	-0.0599653	0.147784	-0.0598614
YER141W	0.0981256	-0.0991337	-0.296537	-0.183952	-0.245015	-0.161743	0.237784	0.110139	0.748953
YER142C	0.210312	0.0228054	-0.0335362	0.31331	0.00130711	0.0428054	-0.0222161	0.429516	-0.0296881
YER143W	0.180035	0.0281256	0.0300347	0.015078	-0.0598614	0.0482566	0.374985	0.115217	0.618854
YER144C	0.218126	0.325702	-0.0718744	0.125588	-0.140007	-0.0296881	1.57169	0.167784	-0.11
YER145C	0.0157017	0.380408	-0.114783	-0.171182	0.0124753	-0.0395916	0.481307	0.00558789	0.270312
YER146W	0.0604085	0.311307	0.255425	0.132475	0.0281256	-0.385015	0.366782	0.125217	-0.399134
YER147C	0.095078	0.190035	-0.0596881	0.0849527	-0.164922	0.220866	0.278953	0.285078	0.0840555
YER148W	-0.00114584	0.231247	-0.0330514	0.18331	-0.214991	-0.216537	0.129579	0.295849	-0.00903859
YER149C	0.108126	0.105425	-0.265811	-0.00778306	0.015078	0.246782	0.29671	0.840035	0.419516
YER150W	0.0199929	0.0912473	-0.0471946	0.340961	-0.213051	-0.384991	0.029516	0.245425	-0.00501508
YER151C	-0.0896881	-0.433536	-0.324575	-0.123051	-0.434991	-0.29477	0.019119	0.1	0.57
YER152C	0.00523023	0.762217	0.365078	0.290035	-0.0171946	0.124055	0.580866	0.140035	0.215849
YER153C	0.0733105	0.665217	-0.0200071	0.412805	0.270312	-0.035585	0.411307	0.415078	0.366829
YER154W	0.236048	0.186464	0.0916975	0.387503	-0.159965	0.0177839	-0.0449913	0.336464	0.252274
YER155C	-0.373952	0.0888542	-0.354783	-0.254991	-0.61669	0.148304	0.0749849	-0.15	-0.198753
YER156C	0.286829	0.115217	0.12	0.466048	-0.174991	0.166464	0.250035	0.679516	0.074415
YER157W	0.0557017	-0.0479548	-0.24	0.0849849	-0.254922	0.0641895	-0.0358105	0.165849	0.397002
YER158C	0.0633105	-0.0911824	-0.239861	0.191698	-0.853218	-0.254151	-0.277726	0.165009	-0.0144121
YER159C	0.125425	-0.392497	-0.807783	-0.237195	-0.969688	-0.746537	-0.274783	-0.100129	0.335588
YER160C	0.320408	-0.351182	-0.667195	-0.00395187	-0.703536	-0.329688	-0.59	0.205702	-0.0787527
YER161C	0.135078	-0.404922	-0.594922	-0.194151	-0.639446	-0.243218	3.47e-05	0.0408663	0.855704
YER162C	-0.246537	0.0608663	-0.309688	-0.199592	-0.681182	0.0558492	-0.0235362	0.147417	-0.225585
YER163C	0.210312	-0.134783	0.134985	0.166464	-0.0745755	0.22742	0.330554	0.283463	0.407491
YER164W	-0.0529973	0.134953	0.28	0.0398712	-0.681874	-0.0222161	0.179579	-0.503952	-0.206537
YER165W	0.325009	0.0900347	0.196048	0.224415	0.147503	0.29671	0.625702	0.135425	0.592969
YER166W	-0.191182	-0.00499134	-0.188693	-0.295015	-0.474922	-0.199592	0.333463	-0.386537	-0.431743
YER167W	0.0803119	-0.315047	0.405078	0.350139	0.221247	0.336949	0.510035	0.134985	0.783463
YER168C	0.220408	0.340408	0.495009	0.255078	0.180554	0.45	0.380312	0.129579	0.557417
YER169W	0.0905544	0.24	0.370139	0.155588	0.186829	0.308854	0.584985	0.0108663	0.463463
YER170W	0.311698	0.440866	0.526949	0.557503	0.299993	0.420866	1.40998	0.231247	0.17
YER171W	-0.181182	0.0733105	0.196048	0.356048	0.250312	0.475202	0.573819	0.170554	0.184055
YER172C	-0.136537	-0.0784467	0.0795786	-0.0542983	-0.173171	-0.0235362	0.235849	0.0169486	-0.102216
YER173W	-0.06	0.351698	0.495702	0.450554	0.409579	0.711307	0.580554	0.341247	-0.112998
YER174C	0.135704	0.568126	0.372805	0.41	0.157503	-0.00778306	0.545217	0.417784	0.559477
YER175C	0.0649849	0.210408	0.318126	0.596048	0.435078	0.367503	0.698126	0.604985	0.193463
YER176W	0.168139	0.210139	0.430866	0.630866	0.158126	0.440035	0.446048	0.608126	0.668818
YER177W	-0.0435362	0.152274	0.0541895	0.565009	0.18	0.30331	0.435217	0.606464	0.0152166
YER178W	0.240688	0.444985	0.646048	0.900312	0.431247	0.598854	0.635078	0.820969	0.9912
YER179W	-0.0445755	0.325588	0.0395786	0.621698	0.245009	0.435009	0.552217	0.614055	0.672969
YER180C	0.0529692	0.232217	0.270139	0.530139	0.167417	0.162475	0.350035	0.369871	0.183053
YER181C	-0.534922	-0.0335362	-0.478753	-0.138753	-0.674783	-0.469134	0.291698	0.440961	0.0467822
YER182W	0.0189526	0.445119	0.415009	0.497503	0.422274	0.346464	0.470554	0.288139	-0.0498614
YER183C	0.043463	0.14331	0.405009	0.491698	0.292045	0.620554	0.496464	-0.01	0.37331
YER184C	0.158126	0.545849	0.592805	0.734415	0.191698	0.490139	0.59523	0.0952166	0.350312
YER185W	0.180035	0.334055	0.516048	0.650035	0.408854	0.660866	0.735425	0.175009	0.597503
YER186C	0.126048	0.475009	0.463463	0.674415	0.0669486	0.646048	0.615702	0.15	0.21331
YER187W	0.185009	0.0133105	0.143463	0.843463	-0.109592	0.417784	0.79	0.239993	0.294985
YER188W	0.104985	0.538139	0.489993	0.829579	-0.0149913	0.540312	0.742805	0.205702	0.116048
YER189W	0.475217	0.540408	-0.144151	1.01585	0.0460481	0.460408	0.760554	0.386464	0.865009
YER190W	0.206464	0.441698	0.200866	0.900866	-0.129134	0.490554	0.410035	0.32	0.565849
YFL067W	0.195009	0.883463	0.381247	1.06014	0.19	0.402805	1.07	0.767503	0.8
YFL066C	0.435217	0.53742	-0.0200071	1.14055	0.1312	0.573819	1.17999	0.506949	1.08
YFL065C	0.445009	0.775702	0.404189	1.25	0.46	0.65	1.04003	0.875849	0.596829
YFL064C	0.606949	0.429993	-0.00476977	1.1417	0.0703119	0.56671	1.12281	0.99671	1.15
YFL063W	0.0395786	0.128854	-0.055585	0.677503	-0.390129	0.0182566	0.370554	0.404953	#NUM!
YFL062W	0.376048	0.530961	0.493198	1.16031	0.0908663	0.508126	1.25952	0.824055	0.692475
YFL061W	-0.221182	0.673463	0.232805	1.11055	0.00498492	0.271698	0.791698	0.289993	0.461698
YFL060C	-0.00042141	0.346949	-0.160129	0.886048	0.0628054	0.350035	0.800408	0.411698	0.448126
YFL059W	-0.0247834	0.615217	0.398126	1.10087	-0.143536	0.306048	0.830035	0.285704	0.298675
YFL058W	0.338953	0.515588	0.46523	1.21646	0.206782	0.602217	1.10087	0.736464	0.79355
YFL057C	0.0803119	0.258818	0.0564638	0.800139	-0.323952	0.237784	0.425078	0.376464	0.366782
YFL056C	0.134985	0.202475	-0.124412	0.625702	-0.291146	0.122274	0.516829	0.638854	0.752045
YFL055W	-0.393536	0.776949	-0.0247834	0.482805	-0.126537	-0.0344121	0.780554	0.255078	-0.25
YFL054C	-0.244991	0.460035	-0.873171	0.0901386	-0.524922	-0.229446	0.320035	-0.168302	0.0660816
YFL053W	0.0808663	0.492805	0.371698	0.871307	0.0113071	0.213463	0.696949	0.659993	0.74
YFL052W	-0.104922	0.491052	0.274985	0.717503	0.366464	0.416782	1.1313	0.357784	1
YFL051C	-0.385811	0.287784	-0.0824975	0.345849	0.0924753	-0.532997	0.722274	0.206935	0.322125
YFL050C	-0.494759	0.0467096	-0.357525	0.0170025	-0.00470868	-0.0911458	0.622475	0.0628054	0.254189
YFL049W	-0.282497	0.7	0.0755879	-0.0396881	-0.138693	-0.150798	0.572805	0.0275025	0.183303
YFL048C	0.115078	0.470961	0.805704	0.760139	0.516782	0.524189	1.18131	0.348139	0.403303
YFL047W	-0.0842983	0.354985	0.376048	0.390035	0.122217	0.215588	0.655009	0.236048	0.668854
YFL046W	-0.0394456	0.0889526	0.355217	0.345849	0.302805	0.248257	0.720139	0.209516	-0.0230514
YFL045C	0.175425	0.205078	0.406782	0.581307	0.196464	-0.0529975	0.490554	0.674189	1.03087
YFL044C	0.255772	0.361553	0.729993	0.720408	0.550139	0.600408	1.0575	0.174189	0.102475
YFL043C	0.065078	0.370035	0.265702	0.371307	0.17331	0.0667096	0.570035	0.195849	0.569202
YFL042C	-0.153171	0.253303	0.280554	-0.0594456	0.184415	0.129993	0.845425	0.0254245	0.152969
YFL041W	0.0108663	0.575217	0.580035	0.325702	0.485425	0.0129174	0.808854	0.310554	0.650035
YFL039C	0.232217	0.427503	0.518139	0.516782	0.530035	0.332274	0.592805	0.736829	0.610035
YFL038C	0.11	0.138818	0.450961	0.675425	0.317503	0.378139	0.706949	0.292274	0.403053
YFL037W	0.202217	0.565425	0.620035	0.482217	0.252805	0.462475	0.51	0.385702	0.108818
YFL036W	-0.36477	0.312217	-0.704575	-0.569592	-0.0124975	-0.433051	0.390408	-0.252216	-0.00752538
YFL035C-B	-0.0747834	-0.0911458	0.166048	-0.0347834	0.21	0.100312	0.210139	0.236048	-0.0459445
YFL035C-A	0.0112473	-0.189861	0.150554	-0.0450151	0.186949	0.0501386	0.0575025	-0.408302	0.195119
YFL035C	-0.0577831	0.226048	0.352805	-0.0730514	0.0528054	-0.381874	0.462274	0.106464	-0.574298
YFL034W	0.0622169	-0.110421	-0.174922	0.366048	-0.183218	-0.0124975	0.155217	0.112217	0.375217
YFL034C-A	0.116048	0.131307	-0.145945	-0.194575	-0.3	-0.349861	0.241052	-0.291874	0.0357039
YFL033C	-0.310484	0.238139	-1.05773	-0.316697	-0.0644121	-0.177607	0.610035	-0.563536	-0.110881
YFL032W	-0.317031	-0.434298	-0.889031	-0.543536	-0.46	-0.922216	-0.534228	-0.0817568	-0.709861
YFL031W	-0.137783	0.338257	0.0982566	0.126048	0.255702	-0.543218	0.328257	0.468953	0.184756
YFL030W	-0.0441508	0.260312	0.249516	0.417503	0.402274	0.185078	0.513463	0.701247	0.208419
YFL029C	-0.626537	0.1312	-0.828302	-0.354298	-0.435037	-0.366947	0.215702	-0.564783	0.202274
YFL028C	-0.121861	0.0149849	0.167503	0.158854	0.185702	0.165702	0.478126	0.689993	0.423819
YFL027C	0.185009	0.0228054	0.478139	0.270139	0.211307	0.0901386	0.284189	0.272274	0.302274
YFL026W	0.0982566	0.0881256	0.30671	0.201247	0.246048	0.122805	0.580866	0.540554	0.0513013
YFL025C	-0.504575	0.0941895	-0.600421	-0.514412	-0.434575	0.125425	0.335702	-0.381743	0.0613013
YFL024C	-0.145047	0.140312	-0.851743	-0.564922	-0.718302	-0.325945	0.196782	-0.338693	-0.0659445
YFL023W	-0.426537	0.115425	-0.467726	-0.120484	-0.406537	-0.0264504	0.63331	-0.34477	0.0309614
YFL022C	-0.178693	0.355588	-0.233952	0.0788176	-0.0350473	0.0204085	0.855702	0.139516	0.23671
YFL021W	0.190035	0.0867822	-0.178948	0.211698	-0.408302	-0.148948	0.319993	0.324055	0.440492
YFL020C	0.235702	0.273303	0.0681256	0.925078	-0.317726	0.29671	0.835009	0.932475	0.334055
YFL019C	0.0322169	0.209871	-0.21669	-0.0287527	-0.463218	-0.182998	0.0800347	0.403819	0.618412
YFL018W-A	-0.0798614	0.034415	-0.407195	-0.319965	-0.394151	-0.399446	-0.327525	0.105009	-0.182497
YFL018C	0.250035	0.222274	0.108854	0.789993	-0.0818744	0.315849	0.754189	0.393819	0.700969
YFL017W-A	-0.144783	-0.255047	-0.0591337	-0.295811	-0.387726	-0.304298	-0.334151	0.151553	0.235217
YFL017C	0.145702	0.61742	-0.158885	-0.0124975	0.251698	0.0849849	0.270408	0.59523	0.203463
YFL016C	0.251698	0.55523	0.190408	0.799871	0.116829	0.339579	1.06003	0.703303	0.317784
YFL015C	0.0505544	0.375702	0.0658492	-0.00353622	0.0449849	-0.186537	0.31331	0.376829	0.23331
YFL014W	0.279579	0.07	-0.423536	0.0750087	-0.241874	-0.558753	0.348257	0.120969	0.387491
YFL013W-A	-0.06	-0.0130514	-0.0394456	-0.213952	-0.28	-0.0583025	0.023463	0.260554	-0.121757
YFL013C	-0.407783	0.244189	-0.339446	-0.509965	-0.554298	-0.407195	0.0113071	-0.0177831	-0.440129
YFL012W	-0.218693	-0.0596881	-0.289592	-0.462497	-0.131874	-0.209134	0.0468291	0.24523	0.33961
YFL011W-A	-0.014922	0.130866	-0.364783	-0.144991	-0.313051	-0.0242983	0.119993	0.145702	-0.637783
YFL011W	0.0874196	0.189579	0.125702	0.122217	0.572274	0.16	0.186464	0.184415	0.416082
YFL010W-A	-0.244991	-0.35	-0.824418	-0.279446	-1.20773	-0.454298	-0.454151	0.275078	-0.374136
YFL010C	0.00280543	0.442274	0.170312	0.190035	0.0103119	0.0858492	0.295009	0.237503	0.206935
YFL010BW	-0.00429615	0.049119	-0.186537	-0.0296881	0.00221694	-0.461182	0.124189	0.18355	-0.403051
YFL009W	0.123463	0.211698	-0.0195915	0.208139	0.111553	0.44331	0.397784	0.465849	0.378818
YFL008W	-0.0786929	-0.0491337	0.150139	0.0416975	-0.0804214	0.121698	0.255217	0.221052	0.226048
YFL007W	0.00999288	-0.0658105	-0.293952	-0.491182	-0.711182	-0.369039	-0.0588	-0.109446	-0.357955
YFL006W	0.0510524	-0.12	-0.0299653	0.0654245	0.0816975	-0.13477	-0.111874	0.17671	-0.0461812
YFL005W	-0.198753	-0.164991	-0.143536	-0.0683025	-0.2588	-0.1	0.161247	0.0057017	0.128412
YFL004W	0.134415	-0.349592	-0.0118744	0.0552166	-0.237525	0.220408	0.0699929	0.283303	0.303303
YFL003C	-0.161874	-0.253536	-0.239965	-0.276947	-0.665585	-0.0594456	0.00500866	0.153463	0.190291
YFL002W-A	0.160554	-0.780007	-0.737783	-0.0677831	-0.773952	-0.494991	-0.670421	0.0958492	0.139871
YFL002C	0.230408	-0.239446	-0.298302	-0.0632178	-0.644783	0.551052	-0.677195	0.108126	0.0088176
YFL001W	-0.166537	-0.277525	-0.316537	-0.519965	-0.914151	-0.558948	-0.374412	-0.0883025	-0.342497
YFR001W	0.141307	0.208854	-0.0277831	-0.293218	-0.144412	-0.336537	0.0252166	-0.104575	0.94
YFR002W	-0.0945755	-0.326537	-0.604991	-0.110007	-0.717726	-0.144922	0.0269486	-0.157195	0.436782
YFR003C	0.382805	0.145425	0.00130711	-0.15669	-0.183218	0.0504085	0.170035	0.110035	0.481247
YFR004W	0.104189	-0.115244	0.115425	-0.014922	0.0101386	0.114985	0.677503	0.233463	1.01
YFR005C	-0.2288	0.180866	-0.04	-0.51	-0.424991	-0.1588	0.418126	-0.291861	0.28
YFR006W	0.0996101	0.02	-0.0786929	-0.0611824	-0.17669	-0.17	0.0595786	0.16	0.532969
YFR007W	-0.589861	0.0304085	-0.501861	-0.539965	-0.598693	-0.544151	0.380035	-0.419134	-0.0541363
YFR008W	0.22	-0.174575	-0.332998	-0.404298	-0.469861	-0.287195	-0.0347698	0.562475	-0.32477
YFR009W	-0.893536	0.43	-0.444151	-0.594298	-0.560881	-0.293536	0.148953	-0.108693	-0.184991
YFR010W	-0.04	-0.164922	0.0813071	-0.314783	-0.13	-0.0547698	0.275009	-0.155015	-0.183218
YFR011C	-0.214228	0.157503	0.00500866	-0.224151	-0.229688	-0.494298	0.27	0.209516	-0.38477
YFR012W	-0.274151	-0.0742983	-0.191182	-0.294922	-0.374575	-0.219965	0.0122169	-0.148753	0.314415
YFR013W	-0.581182	0.356829	-0.417195	-0.3288	-0.351743	-0.416947	0.294985	-0.320421	-0.0195915
YFR014C	-0.282998	0.0457039	0.00169754	-0.164298	-0.232216	-0.195585	0.371247	0.0244574	0.743463
YFR015C	-0.394922	0.482475	0.145217	-0.0398614	-0.401146	-0.252497	0.0798712	-0.322216	0.296829
YFR016C	-0.292583	0.180312	-0.570928	-0.749134	-0.728248	0.0088176	0.376782	-0.209134	-0.133051
YFR017C	-0.0817434	0.445849	0.101698	0.295849	0.0522169	-0.381743	0.265849	0.45	0.329579
YFR018C	-0.537726	0.248257	-0.57834	-0.0658105	0.0288176	-0.102997	0.870312	-0.0544121	0.337002
YFR019W	-0.481146	0.019516	-0.581757	-0.444991	-0.374991	-0.169031	0.214985	-0.494575	-0.439688
YFR020W	0.0508663	0.158257	0.095078	0.310139	0.305425	0.206464	0.850035	0.126048	0.93
YFR021W	0.0900347	0.5	0.428818	0.192274	0.258854	0.446782	0.65	-0.0839519	0.579698
YFR022W	-0.0845755	0.295202	0.462475	0.456949	0.6612	0.528818	0.989993	-0.0199653	0.79
YFR023W	-0.0111824	0.479202	0.0712473	0.128854	0.126464	0.0422169	0.578126	0.0212473	0.616082
YFR024C	-0.281874	0.22523	0.196782	0.279579	0.345078	0.26331	0.700139	-0.0639519	0.330408
YFR024C-A	0.122217	0.250312	0.105217	0.125425	0.260554	0.161247	0.305119	-0.0445755	0.242475
YFR025C	-0.0047834	0.550408	0.276464	0.265009	0.214415	0.0416975	0.400961	0.43	0.746829
YFR026C	-0.000881047	0.134457	0.136782	0.502805	0.255078	0.214985	0.490408	-0.0186929	0.342004
YFR027W	0.073463	0.361698	0.256829	0.343463	0.215702	-0.0398614	0.345588	-0.0510474	0.33331
YFR028C	0.125702	0.0868291	0.115078	0.500035	0.252475	0.145425	0.735217	0.250554	0.15742
YFR029W	0.275425	0.749202	0.285078	0.374415	0.230866	0.165009	0.447503	0.150408	0.416048
YFR030W	-0.322216	0.0809614	-0.218693	-0.0850151	-0.0650151	0.0281385	0.440408	-0.0291337	0.766048
YFR031BC	0.200035	0.670139	0.478126	0.470312	0.255217	0.203463	0.601698	0.275702	0.0509694
YFR031C	-0.369592	0.666082	-0.302997	-0.108302	-0.0218615	0.0975025	0.796048	0.119993	0.595425
YFR031C-A	0.166949	0.200139	0.405702	0.310554	0.152475	0.410035	0.508126	0.165425	-0.445811
YFR032C	0.073463	0.580139	0.575078	0.456464	0.305702	0.24671	0.596464	0.0822745	-0.365585
YFR032C-A	-0.16	-0.170007	-0.164922	0.0360481	-0.429861	-0.183536	0.0101386	0.211307	-0.432216
YFR033C	-0.124136	0.0558492	-0.278302	-0.227195	-0.150484	-0.259688	0.252274	0.513463	-0.101214
YFR034C	-0.0431709	0.276935	0.380866	0.370554	0.122805	0.216464	0.515702	0.175009	0.194415
YFR035C	-0.0197089	0.362475	-0.304151	0.160554	-0.120421	-0.224575	0.396949	0.322045	0.217003
YFR036W	-0.185047	0.110139	-0.299965	-0.179688	-0.430484	-0.716537	-0.0293121	-0.159592	-0.347525
YFR037C	0.0752019	0.38671	0.235217	0.425425	0.392217	0.175202	0.81	0.265588	0.688243
YFR038W	-0.317195	0.111307	-0.781146	-0.414298	-0.732497	-0.243051	0.0282566	-0.322497	-0.298693
YFR039C	0.104415	0.259516	0.339579	0.437503	0.235425	0.261698	0.740035	0.776949	0.493819
YFR040W	-0.51	-0.0242983	-0.3288	-0.0641508	-0.517431	0.392217	0.550035	-0.322216	0.822805
YFR041C	0.0409694	0.315849	0.33	0.636048	0.405217	0.325702	0.285217	0.385119	0.399579
YFR042W	0.0752166	0.762475	0.401698	0.362274	0.481247	0.358818	0.182217	-0.0577831	0.828139
YFR043C	0.219579	0.450408	0.58	0.686048	0.320866	0.475849	0.715849	0.133463	0.299579
YFR044C	0.344189	0.79671	0.696464	0.575425	0.595702	0.746464	0.686949	-0.0831709	0.965217
YFR045W	-0.00317088	0.412274	0.342274	0.541698	0.452805	0.430139	0.805425	0.251052	0.0528054
YFR046C	0.334985	0.547503	0.516782	0.555009	0.555009	0.711698	0.620554	0.0513071	0.922125
YFR047C	0.13523	0.544189	0.675425	1.01031	0.545425	0.840139	1.08695	0.345009	0.330035
YFR048W	0.258818	0.606464	0.46742	0.606949	0.436464	0.626048	0.595009	0.125217	0.568412
YFR049W	0.0952302	0.301052	0.426949	1.14508	0.374189	0.47671	0.900554	0.470554	0.424985
YFR050C	0.296464	0.738854	0.36742	0.565702	0.524985	0.497503	0.780035	0.214189	0.349072
YFR051C	0.227503	0.824457	0.795009	0.835078	0.645217	0.891247	1.04031	0.410866	0.564953
YFR052W	0.160554	0.865425	0.565702	0.621698	0.558126	0.680554	0.908818	0.522475	0.676082
YFR053C	-0.070484	0.566829	0.632475	0.680408	0.342217	0.864953	0.821698	0.920866	1.14087
YFR054C	-0.0829975	0.431307	0.195702	0.145217	0.0701386	0.374985	0.411247	0.491553	0.10742
YFR055W	0.101553	0.509993	0.206048	0.503463	-0.0771946	0.567784	0.648818	0.769871	0.134415
YFR056C	-0.0544121	0.350035	0.105864	0.305009	-0.376537	0.0222745	0.51523	0.404055	0.445032
YFR057W	-0.184991	-0.0789476	-0.0232178	0.0757017	-0.333536	0.145702	0.387503	0.285425	-0.104412
YGL263W	0.120408	0.365425	0.180312	0.732274	-0.144298	0.226048	0.31	0.731115	0.930312
YGL262W	-0.321146	0.0741895	-0.223952	0.428854	-0.479965	-0.139861	0.240139	0.595119	0.122475
YGL261C	0.364055	0.335009	0.0112473	0.825702	-0.140421	0.132217	0.306048	0.815772	0.865425
YGL260W	-0.0447834	0.304985	-0.164575	0.755702	-0.467726	-0.104991	0.542805	0.611553	0.173463
YGL259W	0.448257	0.320554	0.0512473	0.982805	-0.277195	0.220866	0.0213071	0.478126	0.430312
YGL258W	0.262805	0.4912	0.585425	0.875078	0.285588	0.576782	0.514189	0.326829	0.412805
YGL257C	0.452475	0.360139	0.28	1.01003	0.150866	0.535217	0.185009	1.07281	1.28041
YGL256W	0.250866	0.538126	0.665009	0.741247	0.458818	0.966048	0.826782	0.604756	0.576782
YGL255W	0.351637	0.715702	0.646048	1.02646	0.560554	0.735009	0.610866	0.494189	0.412475
YGL254W	0.22	0.521698	0.858139	0.915425	0.425702	0.815702	1.1175	0.327417	0.380312
YGL253W	0.322569	0.690554	0.794985	0.963819	0.402217	0.524189	0.817503	0.435702	0.475078
YGL252C	0.266048	0.321698	0.310312	0.652217	0.285702	0.320408	0.700554	0.401052	0.51
YGL251C	-0.0025087	0.480035	0.748126	0.490866	0.349516	0.549579	0.840961	0.434055	0.495849
YGL250W	0.256949	0.236048	0.725425	0.530139	0.329993	0.620035	0.730554	0.161247	0.886048
YGL249W	0.35742	0.350312	0.613463	0.524189	0.365425	0.558818	0.711307	0.192805	0.314415
YGL248W	0.139579	0.240554	0.77671	0.571698	0.468854	0.551307	0.785702	0.117417	0.614189
YGL247W	0.0105544	0.397503	0.331698	0.295078	0.170866	0.0688542	0.336464	0.53961	0.30742
YGL246C	-0.00457549	0.187503	0.496949	0.481247	0.376048	0.265425	0.570035	0.518257	0.392805
YGL245W	0.126829	0.486048	0.525009	0.520554	0.600035	0.49523	0.633463	0.743198	0.853883
YGL244W	0.0755879	0.141698	0.518818	0.455702	0.255078	0.496048	0.475217	0.539516	0.160866
YGL243W	-0.0250473	0.220035	0.405217	0.46742	0.159202	0.141698	0.515425	0.686782	0.423883
YGL242C	0.000554447	-0.154151	0.474415	0.100312	-0.107195	0.338126	0.380554	0.549119	0.0738188
YGL241W	0.256782	0.170312	0.602805	0.456829	0.318126	0.505425	0.326048	0.712274	0.22331
YGL240W	0.225425	0.250312	0.643819	0.521247	0.303463	0.263463	0.631247	0.436464	0.0541895
YGL239C	0.204953	0.105078	0.523819	0.345425	0.0804085	0.126949	0.245425	0.368412	0.480969
YGL238W	0.181698	0.162475	0.669993	0.52	0.355702	0.262217	0.594985	0.355425	0.0915533
YGL237C	0.136935	0.256464	0.310554	0.390139	0.230139	-0.139688	0.360139	0.498126	0.547784
YGL236C	-0.0349913	0.435588	0.663463	0.572805	0.454985	0.175078	0.97	0.330139	-0.109965
YGL235W	0.479516	0.504953	0.715217	0.622805	0.525425	0.45	0.726949	0.15331	0.295702
YGL234W	0.335425	0.520312	0.646464	0.606464	0.496464	0.460408	0.768818	0.757491	0.900866
YGL233W	0.0231546	0.371553	0.446782	0.16	0.255849	0.436782	0.766829	0.518953	0.642969
YGL232W	0.230035	0.224415	0.450866	0.171698	0.265425	0.0558492	0.496464	0.361115	0.733053
YGL231C	0.265704	0.448818	0.260554	0.0888176	0.275702	0.356782	0.384985	0.729579	0.349579
[truncated: 4,250 more rows]
